# Supplementary material for: Towards accurate indel calling for oncopanel sequencing through an international pipeline competition at precisionFDA
Source: Sci Rep. 2024 Apr 8;14:8165. doi: 10.1038/s41598-024-58573-y (PMC11001604; doi:10.1038/s41598-024-58573-y)
Supplement: Supplementary file 2 — Supplementary Information 2. [file 41598_2024_58573_MOESM2_ESM.xlsx]

## Sheet: Sheet1
CHROM	POS	REF	ALT	TYPE	LENGTH	VAF	PanelA	PanelB	PanelX	ANN
chr1	2487987	ATTCTCT	A	DEL	6	0.0489	•			A|5_prime_UTR_variant|MODIFIER|TNFRSF14|TNFRSF14|transcript|NM_003820.3|protein_coding|1/8|c.-97_-92delTCTCTT|||||92|INFO_REALIGN_3_PRIME,A|5_prime_UTR_variant|MODIFIER|TNFRSF14|TNFRSF14|transcript|NM_001297605.1|protein_coding|1/7|c.-97_-92delTCTCTT|||||92|INFO_REALIGN_3_PRIME,A|non_coding_transcript_exon_variant|MODIFIER|TNFRSF14-AS1|TNFRSF14-AS1|transcript|NR_037844.2|pseudogene|2/7|n.178_183d…
chr1	6257784	CT	C	DEL	1	0.106	•			C|frameshift_variant|HIGH|RPL22|RPL22|transcript|NM_000983.4|protein_coding|2/4|c.44delA|p.Lys15fs|66/2061|44/387|15/128||
chr1	16200729	AT	A	DEL	1	0.0604429	•			A|intron_variant|MODIFIER|SPEN|SPEN|transcript|NM_015001.3|protein_coding|2/14|c.404+1108delT||||||INFO_REALIGN_3_PRIME
chr1	23848530	TC	T	DEL	1	0.0344333	•			T|frameshift_variant|HIGH|E2F2|E2F2|transcript|NM_004091.4|protein_coding|3/7|c.376delG|p.Glu126fs|816/5196|376/1314|126/437||,T|intron_variant|MODIFIER|LOC101928163|LOC101928163|transcript|NR_110799.1|pseudogene|1/2|n.56+57delC||||||INFO_REALIGN_3_PRIME
chr1	35649754	TA	T	DEL	1	0.261	•			T|3_prime_UTR_variant|MODIFIER|SFPQ|SFPQ|transcript|NM_005066.3|protein_coding|10/10|c.*302delT|||||302|,T|intron_variant|MODIFIER|SFPQ|SFPQ|transcript|NR_136702.1|pseudogene|9/11|n.2082+2847delT||||||,T|intron_variant|MODIFIER|SFPQ|SFPQ|transcript|NR_136703.1|pseudogene|9/11|n.2094+2847delT||||||
chr1	35649810	TA	T	DEL	1	0.01715	•			T|3_prime_UTR_variant|MODIFIER|SFPQ|SFPQ|transcript|NM_005066.3|protein_coding|10/10|c.*246delT|||||246|,T|intron_variant|MODIFIER|SFPQ|SFPQ|transcript|NR_136702.1|pseudogene|9/11|n.2082+2791delT||||||,T|intron_variant|MODIFIER|SFPQ|SFPQ|transcript|NR_136703.1|pseudogene|9/11|n.2094+2791delT||||||
chr1	65306996	G	GT	INS	1	0.0392333	•	•		GT|frameshift_variant|HIGH|JAK1|JAK1|transcript|NM_001320923.1|protein_coding|20/26|c.2580dupA|p.Pro861fs|2797/5021|2580/3465|860/1154||,GT|frameshift_variant|HIGH|JAK1|JAK1|transcript|NM_001321856.1|protein_coding|19/25|c.2580dupA|p.Pro861fs|2713/4937|2580/3465|860/1154||,GT|frameshift_variant|HIGH|JAK1|JAK1|transcript|NM_001321855.2|protein_coding|20/26|c.2580dupA|p.Pro861fs|2958/5176|2580/3465…
chr1	65339110	C	CT	INS	1	0.0386833	•	•		CT|frameshift_variant|HIGH|JAK1|JAK1|transcript|NM_001320923.1|protein_coding|6/26|c.425dupA|p.Ile143fs|642/5021|425/3465|142/1154||,CT|frameshift_variant|HIGH|JAK1|JAK1|transcript|NM_001321856.1|protein_coding|5/25|c.425dupA|p.Ile143fs|558/4937|425/3465|142/1154||,CT|frameshift_variant|HIGH|JAK1|JAK1|transcript|NM_001321855.2|protein_coding|6/26|c.425dupA|p.Ile143fs|803/5176|425/3465|142/1154||,…
chr1	78444764	C	CGGCCG	INS	5	0.137	•	•		CGGCCG|5_prime_UTR_variant|MODIFIER|FUBP1|FUBP1|transcript|NM_001303433.1|protein_coding|1/21|c.-81_-77dupCGGCC|||||77|,CGGCCG|5_prime_UTR_variant|MODIFIER|FUBP1|FUBP1|transcript|NM_003902.4|protein_coding|1/20|c.-81_-77dupCGGCC|||||77|,CGGCCG|upstream_gene_variant|MODIFIER|DNAJB4|DNAJB4|transcript|NM_001317099.1|protein_coding||c.-1274_-1273insGGCCG|||||1103|,CGGCCG|upstream_gene_variant|MODIFIE…
chr1	85736510	A	AT	INS	1	0.0379	•			AT|frameshift_variant|HIGH|BCL10|BCL10|transcript|NM_003921.5|protein_coding|2/3|c.136dupA|p.Ile46fs|416/2832|136/702|46/233||,AT|frameshift_variant|HIGH|BCL10|BCL10|transcript|NM_001320715.2|protein_coding|2/3|c.136dupA|p.Ile46fs|416/2799|136/669|46/222||
chr1	120612002	CGG	C	DEL	2	0.179	•	•		C|frameshift_variant|HIGH|NOTCH2|NOTCH2|transcript|NM_024408.4|protein_coding|1/34|c.17_18delCC|p.Pro6fs|274/11425|17/7416|6/2471||,C|frameshift_variant|HIGH|NOTCH2|NOTCH2|transcript|NM_001200001.1|protein_coding|1/22|c.17_18delCC|p.Pro6fs|315/4311|17/3708|6/1235||,C|5_prime_UTR_variant|MODIFIER|NOTCH2NLC|NOTCH2NLC|transcript|NM_001364012.2|protein_coding|1/9|c.-101_-100delCC|||||39437|,C|non_cod…
chr1	120612037	TCCTCCGCCG	T	DEL	9	0.12025	•	•		T|5_prime_UTR_variant|MODIFIER|NOTCH2NLC|NOTCH2NLC|transcript|NM_001364012.2|protein_coding|1/9|c.-143_-135delCGGCGGAGG|||||39472|,T|5_prime_UTR_variant|MODIFIER|NOTCH2|NOTCH2|transcript|NM_024408.4|protein_coding|1/34|c.-26_-18delCGGCGGAGG|||||18|,T|5_prime_UTR_variant|MODIFIER|NOTCH2|NOTCH2|transcript|NM_001200001.1|protein_coding|1/22|c.-26_-18delCGGCGGAGG|||||18|,T|non_coding_transcript_exon_…
chr1	120612040	T	TCCTCCTCCG	INS	9	0.17075	•	•		TCCTCCTCCG|5_prime_UTR_variant|MODIFIER|NOTCH2NLC|NOTCH2NLC|transcript|NM_001364012.2|protein_coding|1/9|c.-138_-137insCGGAGGAGG|||||39475|,TCCTCCTCCG|5_prime_UTR_variant|MODIFIER|NOTCH2|NOTCH2|transcript|NM_024408.4|protein_coding|1/34|c.-21_-20insCGGAGGAGG|||||21|,TCCTCCTCCG|5_prime_UTR_variant|MODIFIER|NOTCH2|NOTCH2|transcript|NM_001200001.1|protein_coding|1/22|c.-21_-20insCGGAGGAGG|||||21|,TC…
chr1	144873962	CT	C	DEL	1	0.237286	•			C|frameshift_variant|HIGH|PDE4DIP|PDE4DIP|transcript|NM_001350520.1|protein_coding|27/40|c.5480delA|p.Gln1827fs|5804/8885|5480/7527|1827/2508||,C|frameshift_variant|HIGH|PDE4DIP|PDE4DIP|transcript|NM_001198834.3|protein_coding|31/44|c.4994delA|p.Gln1665fs|5296/8321|4994/7089|1665/2362||,C|frameshift_variant|HIGH|PDE4DIP|PDE4DIP|transcript|NM_014644.5|protein_coding|31/44|c.4994delA|p.Gln1665fs|52…
chr1	144915623	AG	A	DEL	1	0.0536	•			A|frameshift_variant|HIGH|PDE4DIP|PDE4DIP|transcript|NM_001350520.1|protein_coding|10/40|c.2290delC|p.Leu764fs|2614/8885|2290/7527|764/2508||,A|frameshift_variant|HIGH|PDE4DIP|PDE4DIP|transcript|NM_001198834.3|protein_coding|14/44|c.1801delC|p.Leu601fs|2103/8321|1801/7089|601/2362||,A|frameshift_variant|HIGH|PDE4DIP|PDE4DIP|transcript|NM_014644.5|protein_coding|14/44|c.1801delC|p.Leu601fs|2103/83…
chr1	144917827	CA	C	DEL	1	0.24425	•			C|frameshift_variant|HIGH|PDE4DIP|PDE4DIP|transcript|NM_001350520.1|protein_coding|7/40|c.1947delT|p.Ala650fs|2271/8885|1947/7527|649/2508||,C|frameshift_variant|HIGH|PDE4DIP|PDE4DIP|transcript|NM_001198834.3|protein_coding|11/44|c.1458delT|p.Ala487fs|1760/8321|1458/7089|486/2362||,C|frameshift_variant|HIGH|PDE4DIP|PDE4DIP|transcript|NM_014644.5|protein_coding|11/44|c.1458delT|p.Ala487fs|1760/837…
chr1	144923728	GT	G	DEL	1	0.0608286	•			G|frameshift_variant|HIGH|PDE4DIP|PDE4DIP|transcript|NM_001350520.1|protein_coding|2/40|c.1218delA|p.Glu406fs|1542/8885|1218/7527|406/2508||,G|frameshift_variant|HIGH|PDE4DIP|PDE4DIP|transcript|NM_001198834.3|protein_coding|6/44|c.729delA|p.Glu243fs|1031/8321|729/7089|243/2362||,G|frameshift_variant|HIGH|PDE4DIP|PDE4DIP|transcript|NM_014644.5|protein_coding|6/44|c.729delA|p.Glu243fs|1031/8377|729…
chr1	144931739	A	AGGC	INS	3	0.04185	•			AGGC|5_prime_UTR_variant|MODIFIER|PDE4DIP|PDE4DIP|transcript|NM_001350520.1|protein_coding|1/40|c.-34_-32dupGCC|||||32|,AGGC|5_prime_UTR_variant|MODIFIER|PDE4DIP|PDE4DIP|transcript|NM_001002811.2|protein_coding|1/19|c.-34_-32dupGCC|||||32|,AGGC|intron_variant|MODIFIER|NBPF20|NBPF20|transcript|NM_001278267.1|protein_coding|53/130|c.5357+106999_5357+107001dupGGC||||||INFO_REALIGN_3_PRIME,AGGC|intro…
chr2	25463585	GC	G	DEL	1	0.0644333	•	•	•	G|frameshift_variant|HIGH|DNMT3A|DNMT3A.2|transcript|NM_001320893.1|protein_coding|13/18|c.1640delG|p.Gly547fs|1677/3638|1640/2283|547/760||,G|frameshift_variant|HIGH|DNMT3A|DNMT3A|transcript|NM_022552.4|protein_coding|18/23|c.2096delG|p.Gly699fs|2363/4324|2096/2739|699/912||,G|frameshift_variant|HIGH|DNMT3A|DNMT3A|transcript|NM_153759.3|protein_coding|14/19|c.1529delG|p.Gly510fs|1647/3608|1529/2…
chr2	29416025	C	CATTG	INS	4	0.18	•			CATTG|3_prime_UTR_variant|MODIFIER|ALK|ALK|transcript|NM_004304.5|protein_coding|29/29|c.*61_*64dupCAAT|||||64|,CATTG|3_prime_UTR_variant|MODIFIER|ALK|ALK|transcript|NM_001353765.1|protein_coding|10/10|c.*61_*64dupCAAT|||||64|
chr2	29416647	GCTC	G	DEL	3	0.0202667	•	•	•	G|conservative_inframe_deletion|MODERATE|ALK|ALK|transcript|NM_004304.5|protein_coding|29/29|c.4303_4305delGAG|p.Glu1435del|5232/6240|4303/4863|1435/1620||,G|conservative_inframe_deletion|MODERATE|ALK|ALK|transcript|NM_001353765.1|protein_coding|10/10|c.1099_1101delGAG|p.Glu367del|1505/2513|1099/1659|367/552||
chr2	46524987	G	GC	INS	1	0.0467	•			GC|5_prime_UTR_variant|MODIFIER|EPAS1|EPAS1|transcript|NM_001430.5|protein_coding|1/16|c.-58dupC|||||57|INFO_REALIGN_3_PRIME
chr2	48025967	TG	T	DEL	1	0.0338286	•	•	•	T|frameshift_variant|HIGH|MSH6|MSH6|transcript|NM_000179.2|protein_coding|4/10|c.850delG|p.Asp284fs|1002/4328|850/4083|284/1360||INFO_REALIGN_3_PRIME,T|frameshift_variant|HIGH|MSH6|MSH6|transcript|NM_001281492.1|protein_coding|2/8|c.460delG|p.Asp154fs|612/3938|460/3693|154/1230||INFO_REALIGN_3_PRIME,T|5_prime_UTR_variant|MODIFIER|MSH6|MSH6|transcript|NM_001281493.1|protein_coding|3/9|c.-57delG|||…
chr2	60684501	TA	T	DEL	1	0.047	•			T|3_prime_UTR_variant|MODIFIER|BCL11A|BCL11A|transcript|NM_022893.4|protein_coding|4/4|c.*3037delT|||||3037|,T|3_prime_UTR_variant|MODIFIER|BCL11A|BCL11A|transcript|NM_001365609.1|protein_coding|3/3|c.*3037delT|||||3037|,T|intron_variant|MODIFIER|BCL11A|BCL11A|transcript|NM_018014.4|protein_coding|4/4|c.2230+3315delT||||||,T|intron_variant|MODIFIER|BCL11A|BCL11A|transcript|NM_138559.2|protein_cod…
chr2	60685087	C	CT	INS	1	0.02	•			CT|3_prime_UTR_variant|MODIFIER|BCL11A|BCL11A|transcript|NM_022893.4|protein_coding|4/4|c.*2451dupA|||||2451|,CT|3_prime_UTR_variant|MODIFIER|BCL11A|BCL11A|transcript|NM_001365609.1|protein_coding|3/3|c.*2451dupA|||||2451|,CT|intron_variant|MODIFIER|BCL11A|BCL11A|transcript|NM_018014.4|protein_coding|4/4|c.2230+2729dupA||||||,CT|intron_variant|MODIFIER|BCL11A|BCL11A|transcript|NM_138559.2|protein…
chr2	60685409	GT	G	DEL	1	0.095865	•			G|3_prime_UTR_variant|MODIFIER|BCL11A|BCL11A|transcript|NM_022893.4|protein_coding|4/4|c.*2129delA|||||2129|,G|3_prime_UTR_variant|MODIFIER|BCL11A|BCL11A|transcript|NM_001365609.1|protein_coding|3/3|c.*2129delA|||||2129|,G|intron_variant|MODIFIER|BCL11A|BCL11A|transcript|NM_018014.4|protein_coding|4/4|c.2230+2407delA||||||,G|intron_variant|MODIFIER|BCL11A|BCL11A|transcript|NM_138559.2|protein_cod…
chr2	60687186	T	TA	INS	1	0.056	•			TA|3_prime_UTR_variant|MODIFIER|BCL11A|BCL11A|transcript|NM_022893.4|protein_coding|4/4|c.*352dupT|||||352|,TA|3_prime_UTR_variant|MODIFIER|BCL11A|BCL11A|transcript|NM_001365609.1|protein_coding|3/3|c.*352dupT|||||352|,TA|intron_variant|MODIFIER|BCL11A|BCL11A|transcript|NM_018014.4|protein_coding|4/4|c.2230+630dupT||||||,TA|intron_variant|MODIFIER|BCL11A|BCL11A|transcript|NM_138559.2|protein_codi…
chr2	60687583	AT	A	DEL	1	0.0389333	•			A|frameshift_variant|HIGH|BCL11A|BCL11A|transcript|NM_022893.4|protein_coding|4/4|c.2463delA|p.Lys821fs|2847/6102|2463/2508|821/835||,A|frameshift_variant|HIGH|BCL11A|BCL11A|transcript|NM_001365609.1|protein_coding|3/3|c.2361delA|p.Lys787fs|2589/5844|2361/2406|787/801||,A|intron_variant|MODIFIER|BCL11A|BCL11A|transcript|NM_018014.4|protein_coding|4/4|c.2230+233delA||||||,A|intron_variant|MODIFIER…
chr2	100210334	CGGCTGA	C	DEL	6	0.0299833	•			C|conservative_inframe_deletion|MODERATE|AFF3|AFF3|transcript|NM_001025108.2|protein_coding|14/24|c.1858_1863delTCAGCC|p.Ser620_Ala621del|2007/9955|1858/3756|620/1251||,C|conservative_inframe_deletion|MODERATE|AFF3|AFF3|transcript|NM_002285.3|protein_coding|14/24|c.1783_1788delTCAGCC|p.Ser595_Ala596del|2039/9987|1783/3681|595/1226||
chr2	100720941	C	CGCCGCT	INS	6	0.0186714	•			CGCCGCT|5_prime_UTR_variant|MODIFIER|AFF3|AFF3|transcript|NM_001025108.2|protein_coding|2/24|c.-31_-26dupAGCGGC|||||26|,CGCCGCT|5_prime_UTR_variant|MODIFIER|AFF3|AFF3|transcript|NM_002285.3|protein_coding|3/24|c.-31_-26dupAGCGGC|||||26|
chr2	148683685	TA	T	DEL	1	0.0610143	•			T|frameshift_variant|HIGH|ACVR2A|ACVR2A|transcript|NM_001278579.2|protein_coding|11/12|c.1310delA|p.Lys437fs|1579/5359|1310/1542|437/513||INFO_REALIGN_3_PRIME,T|frameshift_variant|HIGH|ACVR2A|ACVR2A|transcript|NM_001278580.1|protein_coding|10/11|c.986delA|p.Lys329fs|1382/5167|986/1218|329/405||INFO_REALIGN_3_PRIME,T|frameshift_variant|HIGH|ACVR2A|ACVR2A|transcript|NM_001616.5|protein_coding|10/11…
chr2	187521084	AG	A	DEL	1	0.0231857	•			A|frameshift_variant|HIGH|ITGAV|ITGAV|transcript|NM_002210.5|protein_coding|17/30|c.1682delG|p.Gly561fs|1965/7039|1682/3147|561/1048||INFO_REALIGN_3_PRIME,A|frameshift_variant|HIGH|ITGAV|ITGAV|transcript|NM_001145000.3|protein_coding|15/28|c.1574delG|p.Gly525fs|1857/6931|1574/3039|525/1012||INFO_REALIGN_3_PRIME,A|frameshift_variant|HIGH|ITGAV|ITGAV|transcript|NM_001144999.2|protein_coding|17/30|c…
chr2	202122832	CGGAGACCA	C	DEL	8	0.0242	•			C|5_prime_UTR_variant|MODIFIER|CASP8|CASP8|transcript|NM_001080125.2|protein_coding|1/9|c.-121_-114delGAGACCAG|||||114|INFO_REALIGN_3_PRIME,C|upstream_gene_variant|MODIFIER|CASP8|CASP8|transcript|NM_001372051.1|protein_coding||c.-2530_-2523delGGAGACCA|||||2426|,C|upstream_gene_variant|MODIFIER|CASP8|CASP8|transcript|NM_033356.4|protein_coding||c.-2530_-2523delGGAGACCA|||||2426|,C|intron_variant|M…
chr2	202152243	G	GAT	INS	2	0.1	•			GAT|3_prime_UTR_variant|MODIFIER|CASP8|CASP8|transcript|NM_001080125.2|protein_coding|9/9|c.*935_*936dupAT|||||937|INFO_REALIGN_3_PRIME,GAT|3_prime_UTR_variant|MODIFIER|CASP8|CASP8|transcript|NM_001228.4|protein_coding|10/10|c.*935_*936dupAT|||||937|INFO_REALIGN_3_PRIME,GAT|3_prime_UTR_variant|MODIFIER|CASP8|CASP8|transcript|NM_033355.3|protein_coding|10/10|c.*935_*936dupAT|||||937|INFO_REALIGN_3…
chr2	210561713	TA	T	DEL	1	0.032	•			T|frameshift_variant|HIGH|MAP2|MAP2|transcript|NM_002374.3|protein_coding|9/15|c.4464delA|p.Lys1488fs|4712/9445|4464/5484|1488/1827||INFO_REALIGN_3_PRIME,T|frameshift_variant|HIGH|MAP2|MAP2|transcript|NM_001363910.1|protein_coding|10/16|c.4452delA|p.Lys1484fs|4903/9636|4452/5472|1484/1823||INFO_REALIGN_3_PRIME,T|frameshift_variant|HIGH|MAP2|MAP2|transcript|NM_001363911.1|protein_coding|9/15|c.445…
chr2	215645502	GTGGTGAAGAACATTCAGGCAA	G	DEL	21	0.0287	•	•	•	G|conservative_inframe_deletion|MODERATE|BARD1|BARD1|transcript|NM_000465.4|protein_coding|4/11|c.1075_1095delTTGCCTGAATGTTCTTCACCA|p.Leu359_Pro365del|1209/5478|1075/2334|359/777||,G|conservative_inframe_deletion|MODERATE|BARD1|BARD1|transcript|NM_001282543.2|protein_coding|3/10|c.1018_1038delTTGCCTGAATGTTCTTCACCA|p.Leu340_Pro346del|1152/5421|1018/2277|340/758||,G|intron_variant|MODIFIER|BARD1|BA…
chr2	223066017	A	AC	INS	1	0.1395	•			AC|3_prime_UTR_variant|MODIFIER|PAX3|PAX3|transcript|NM_001127366.3|protein_coding|9/9|c.*109dupG|||||109|,AC|3_prime_UTR_variant|MODIFIER|PAX3|PAX3|transcript|NM_181458.4|protein_coding|9/9|c.*109dupG|||||109|,AC|3_prime_UTR_variant|MODIFIER|PAX3|PAX3|transcript|NM_181461.4|protein_coding|8/8|c.*105dupG|||||105|,AC|downstream_gene_variant|MODIFIER|PAX3|PAX3|transcript|NM_181457.4|protein_coding|…
chr2	223158652	GT	G	DEL	1	0.971	•			G|3_prime_UTR_variant|MODIFIER|PAX3|PAX3|transcript|NM_000438.6|protein_coding|4/4|c.*171delA|||||171|,G|upstream_gene_variant|MODIFIER|CCDC140|CCDC140|transcript|NR_161172.1|pseudogene||n.-4213delT|||||4213|,G|intron_variant|MODIFIER|PAX3|PAX3|transcript|NM_181459.4|protein_coding|4/9|c.586+233delA||||||,G|intron_variant|MODIFIER|PAX3|PAX3|transcript|NM_001127366.3|protein_coding|4/8|c.583+233de…
chr2	234681160	GA	G	DEL	1	0.0864	•			G|frameshift_variant|HIGH|UGT1A8|UGT1A8|transcript|NM_019076.4|protein_coding|5/5|c.1554delA|p.Arg520fs|1617/2396|1554/1593|518/530||INFO_REALIGN_3_PRIME,G|frameshift_variant|HIGH|UGT1A10|UGT1A10|transcript|NM_019075.2|protein_coding|5/5|c.1554delA|p.Arg520fs|1600/2385|1554/1593|518/530||INFO_REALIGN_3_PRIME,G|frameshift_variant|HIGH|UGT1A9|UGT1A9|transcript|NM_021027.3|protein_coding|5/5|c.1554d…
chr3	10088406	TAGTA	T	DEL	4	0.252	•	•		T|splice_region_variant&intron_variant|LOW|FANCD2|FANCD2|transcript|NM_033084.6|protein_coding|15/42|c.1278+3_1278+6delAAGT||||||INFO_REALIGN_3_PRIME,T|splice_region_variant&intron_variant|LOW|FANCD2|FANCD2|transcript|NM_001374254.1|protein_coding|15/41|c.1278+3_1278+6delAAGT||||||INFO_REALIGN_3_PRIME,T|splice_region_variant&intron_variant|LOW|FANCD2|FANCD2|transcript|NM_001018115.3|protein_codin…
chr3	41281126	TAGC	T	DEL	3	0.0708	•			T|3_prime_UTR_variant|MODIFIER|CTNNB1|CTNNB1|transcript|NM_001904.4|protein_coding|15/15|c.*297_*299delAGC|||||297|INFO_REALIGN_3_PRIME,T|intron_variant|MODIFIER|CTNNB1|CTNNB1|transcript|NM_001098209.2|protein_coding|15/15|c.*13-21_*13-19delAGC||||||INFO_REALIGN_3_PRIME,T|intron_variant|MODIFIER|CTNNB1|CTNNB1|transcript|NM_001098210.2|protein_coding|15/15|c.*13-180_*13-178delAGC||||||INFO_REALIGN…
chr3	46414943	TACAGTCAGTATCAATTCTGGAAGAATTTCCAG	T	DEL	32	0.0726	•			T|frameshift_variant|HIGH|CCR5|CCR5|transcript|NM_000579.3|protein_coding|3/3|c.554_585delGTCAGTATCAATTCTGGAAGAATTTCCAGACA|p.Ser185fs|911/3661|554/1059|185/352||INFO_REALIGN_3_PRIME,T|frameshift_variant|HIGH|CCR5|CCR5|transcript|NM_001100168.1|protein_coding|3/3|c.554_585delGTCAGTATCAATTCTGGAAGAATTTCCAGACA|p.Ser185fs|676/3426|554/1059|185/352||INFO_REALIGN_3_PRIME,T|intron_variant|MODIFIER|CCR5AS…
chr3	47779529	G	GT	INS	1	0.0392571	•			GT|frameshift_variant|HIGH|SMARCC1|SMARCC1|transcript|NM_003074.4|protein_coding|4/28|c.472dupA|p.Thr158fs|568/6353|472/3318|158/1105||
chr3	71007462	CT	C	DEL	1	0.098	•			C|3_prime_UTR_variant|MODIFIER|FOXP1|FOXP1|transcript|NM_001244810.1|protein_coding|21/21|c.*935delA|||||935|,C|3_prime_UTR_variant|MODIFIER|FOXP1|FOXP1|transcript|NM_001244813.2|protein_coding|15/15|c.*935delA|||||935|,C|3_prime_UTR_variant|MODIFIER|FOXP1|FOXP1|transcript|NM_001349344.2|protein_coding|15/15|c.*935delA|||||935|,C|3_prime_UTR_variant|MODIFIER|FOXP1|FOXP1|transcript|NM_001349342.2|…
chr3	89448884	T	TTTA	INS	3	0.169	•			TTTA|3_prime_UTR_variant|MODIFIER|EPHA3|EPHA3|transcript|NM_182644.3|protein_coding|7/7|c.*230_*231insATT|||||231|INFO_REALIGN_3_PRIME,TTTA|intron_variant|MODIFIER|EPHA3|EPHA3|transcript|NM_005233.6|protein_coding|7/16|c.1594+256_1594+257insATT||||||INFO_REALIGN_3_PRIME
chr3	142170590	T	TA	INS	1	0.0625	•			TA|upstream_gene_variant|MODIFIER|XRN1|XRN1|transcript|NM_019001.5|protein_coding||c.-3805dupT|||||3712|,TA|upstream_gene_variant|MODIFIER|XRN1|XRN1|transcript|NM_001282857.2|protein_coding||c.-3805dupT|||||3712|,TA|upstream_gene_variant|MODIFIER|XRN1|XRN1|transcript|NM_001282859.1|protein_coding||c.-3805dupT|||||3687|,TA|intron_variant|MODIFIER|ATR|ATR|transcript|NM_001184.4|protein_coding|46/46…
chr3	142170598	AAC	A	DEL	2	0.0286	•			A|upstream_gene_variant|MODIFIER|XRN1|XRN1|transcript|NM_019001.5|protein_coding||c.-3814_-3813delGT|||||3720|,A|upstream_gene_variant|MODIFIER|XRN1|XRN1|transcript|NM_001282857.2|protein_coding||c.-3814_-3813delGT|||||3720|,A|upstream_gene_variant|MODIFIER|XRN1|XRN1|transcript|NM_001282859.1|protein_coding||c.-3814_-3813delGT|||||3695|,A|intron_variant|MODIFIER|ATR|ATR|transcript|NM_001184.4|pro…
chr3	181429978	CT	C	DEL	1	0.0943	•			C|5_prime_UTR_variant|MODIFIER|SOX2|SOX2|transcript|NM_003106.4|protein_coding|1/1|c.-164delT|||||164|INFO_REALIGN_3_PRIME,C|intron_variant|MODIFIER|SOX2-OT|SOX2-OT|transcript|NR_075091.1|pseudogene|6/7|n.783-2988delT||||||INFO_REALIGN_3_PRIME,C|intron_variant|MODIFIER|SOX2-OT|SOX2-OT|transcript|NR_075092.1|pseudogene|6/6|n.782+12314delT||||||INFO_REALIGN_3_PRIME,C|intron_variant|MODIFIER|SOX2-OT…
chr3	189598970	T	TA	INS	1	0.109	•			TA|3_prime_UTR_variant|MODIFIER|TP63|TP63|transcript|NM_001114979.2|protein_coding|11/11|c.*1004dupA|||||1005|INFO_REALIGN_3_PRIME,TA|3_prime_UTR_variant|MODIFIER|TP63|TP63|transcript|NM_001114982.2|protein_coding|9/9|c.*1004dupA|||||1005|INFO_REALIGN_3_PRIME,TA|intron_variant|MODIFIER|TP63|TP63|transcript|NM_003722.5|protein_coding|10/13|c.1350-5212dupA||||||INFO_REALIGN_3_PRIME,TA|intron_varian…
chr3	189599059	C	CT	INS	1	0.0305	•			CT|3_prime_UTR_variant|MODIFIER|TP63|TP63|transcript|NM_001114979.2|protein_coding|11/11|c.*1100dupT|||||1101|INFO_REALIGN_3_PRIME,CT|3_prime_UTR_variant|MODIFIER|TP63|TP63|transcript|NM_001114982.2|protein_coding|9/9|c.*1100dupT|||||1101|INFO_REALIGN_3_PRIME,CT|intron_variant|MODIFIER|TP63|TP63|transcript|NM_003722.5|protein_coding|10/13|c.1350-5116dupT||||||INFO_REALIGN_3_PRIME,CT|intron_varian…
chr4	1729764	ACAAAGCGGAGACTCCGCACGGAGCCGAGGAAGAATG	A	DEL	36	0.0524167	•	•		A|disruptive_inframe_deletion|MODERATE|TACC3|TACC3|transcript|NM_006342.3|protein_coding|4/16|c.666_701delAGAATGCAAAGCGGAGACTCCGCACGGAGCCGAGGA|p.Glu223_Glu234del|790/2798|666/2517|222/838||INFO_REALIGN_3_PRIME
chr4	1809268	TG	T	DEL	1	0.0445	•	•		T|3_prime_UTR_variant|MODIFIER|FGFR3|FGFR3|transcript|NM_001163213.1|protein_coding|18/18|c.*285delG|||||285|INFO_REALIGN_3_PRIME,T|3_prime_UTR_variant|MODIFIER|FGFR3|FGFR3|transcript|NM_001354809.2|protein_coding|18/18|c.*285delG|||||285|INFO_REALIGN_3_PRIME,T|3_prime_UTR_variant|MODIFIER|FGFR3|FGFR3|transcript|NM_001354810.2|protein_coding|17/17|c.*259delG|||||259|INFO_REALIGN_3_PRIME,T|3_prime…
chr4	1943750	TG	T	DEL	1	0.0596	•			T|3_prime_UTR_variant|MODIFIER|NSD2|NSD2|transcript|NM_007331.1|protein_coding|11/11|c.*2237delG|||||2237|,T|intron_variant|MODIFIER|NSD2|NSD2|transcript|NM_001042424.3|protein_coding|9/21|c.1881+2246delG||||||,T|intron_variant|MODIFIER|NSD2|NSD2|transcript|NM_133330.2|protein_coding|11/23|c.1881+2246delG||||||,T|intron_variant|MODIFIER|NSD2|NSD2|transcript|NM_133331.2|protein_coding|10/22|c.1881…
chr4	1945453	C	CA	INS	1	0.03936	•			CA|3_prime_UTR_variant|MODIFIER|NSD2|NSD2|transcript|NM_133334.2|protein_coding|9/9|c.*1334dupA|||||1335|INFO_REALIGN_3_PRIME,CA|downstream_gene_variant|MODIFIER|NSD2|NSD2|transcript|NM_007331.1|protein_coding||c.*3939_*3940insA|||||1152|,CA|intron_variant|MODIFIER|NSD2|NSD2|transcript|NM_001042424.3|protein_coding|9/21|c.1881+3957dupA||||||INFO_REALIGN_3_PRIME,CA|intron_variant|MODIFIER|NSD2|NSD…
chr4	1947116	GGT	G	DEL	2	0.0713	•			G|3_prime_UTR_variant|MODIFIER|NSD2|NSD2|transcript|NM_133334.2|protein_coding|9/9|c.*2997_*2998delGT|||||2997|INFO_REALIGN_3_PRIME,G|downstream_gene_variant|MODIFIER|NSD2|NSD2|transcript|NM_007331.1|protein_coding||c.*5603_*5604delGT|||||2815|,G|intron_variant|MODIFIER|NSD2|NSD2|transcript|NM_001042424.3|protein_coding|9/21|c.1881+5620_1881+5621delGT||||||INFO_REALIGN_3_PRIME,G|intron_variant|MO…
chr4	83795800	AT	A	DEL	1	0.0392857	•			A|frameshift_variant|HIGH|SEC31A|SEC31A|transcript|NM_001077207.4|protein_coding|6/27|c.602delA|p.Asn201fs|672/4298|602/3663|201/1220||,A|frameshift_variant|HIGH|SEC31A|SEC31A|transcript|NM_001077206.3|protein_coding|6/26|c.602delA|p.Asn201fs|799/4083|602/3321|201/1106||,A|frameshift_variant|HIGH|SEC31A|SEC31A|transcript|NM_001077208.3|protein_coding|6/27|c.602delA|p.Asn201fs|799/4380|602/3618|20…
chr4	106162144	GT	G	DEL	1	0.0994	•		•	G|3_prime_UTR_variant|MODIFIER|TET2|TET2|transcript|NM_017628.4|protein_coding|3/3|c.*3557delT|||||3557|INFO_REALIGN_3_PRIME,G|intron_variant|MODIFIER|TET2|TET2|transcript|NM_001127208.2|protein_coding|3/10|c.3410-342delT||||||INFO_REALIGN_3_PRIME,G|intron_variant|MODIFIER|TET2-AS1|TET2-AS1|transcript|NR_126420.1|pseudogene|2/5|n.319-63316delA||||||
chr4	106163108	TTTC	T	DEL	3	0.0909	•		•	T|3_prime_UTR_variant|MODIFIER|TET2|TET2|transcript|NM_017628.4|protein_coding|3/3|c.*4512_*4514delTTC|||||4512|,T|intron_variant|MODIFIER|TET2|TET2|transcript|NM_001127208.2|protein_coding|4/10|c.3500+523_3500+525delTTC||||||,T|intron_variant|MODIFIER|TET2-AS1|TET2-AS1|transcript|NR_126420.1|pseudogene|2/5|n.319-64282_319-64280delGAA||||||
chr4	106163109	TTC	T	DEL	2	0.332	•		•	T|3_prime_UTR_variant|MODIFIER|TET2|TET2|transcript|NM_017628.4|protein_coding|3/3|c.*4513_*4514delTC|||||4513|,T|intron_variant|MODIFIER|TET2|TET2|transcript|NM_001127208.2|protein_coding|4/10|c.3500+524_3500+525delTC||||||,T|intron_variant|MODIFIER|TET2-AS1|TET2-AS1|transcript|NR_126420.1|pseudogene|2/5|n.319-64282_319-64281delGA||||||
chr5	218381	T	TC	INS	1	0.14125	•			TC|5_prime_UTR_variant|MODIFIER|SDHA|SDHA|transcript|NM_001294332.1|protein_coding|1/14|c.-84dupC|||||83|INFO_REALIGN_3_PRIME,TC|5_prime_UTR_variant|MODIFIER|SDHA|SDHA|transcript|NM_001330758.1|protein_coding|1/13|c.-84dupC|||||83|INFO_REALIGN_3_PRIME,TC|upstream_gene_variant|MODIFIER|CCDC127|CCDC127|transcript|NM_145265.3|protein_coding||c.-185dupG|||||114|,TC|upstream_gene_variant|MODIFIER|SDHA…
chr5	251703	TG	T	DEL	1	0.1385	•			T|intron_variant|MODIFIER|SDHA|SDHA|transcript|NM_004168.4|protein_coding|13/14|c.1794+121delG||||||,T|intron_variant|MODIFIER|SDHA|SDHA|transcript|NM_001294332.1|protein_coding|12/13|c.1650+121delG||||||,T|intron_variant|MODIFIER|SDHA|SDHA|transcript|NM_001330758.1|protein_coding|11/12|c.1552-2804delG||||||
chr5	56177848	TCAA	T	DEL	3	0.719	•	•		T|conservative_inframe_deletion|MODERATE|MAP3K1|MAP3K1|transcript|NM_005921.2|protein_coding|14/20|c.2845_2847delACA|p.Thr949del|2870/7035|2845/4539|949/1512||INFO_REALIGN_3_PRIME
chr5	67584340	A	ACGAGC	INS	5	0.146	•			ACGAGC|5_prime_UTR_variant|MODIFIER|PIK3R1|PIK3R1|transcript|NM_181524.2|protein_coding|1/10|c.-212_-208dupGAGCC|||||207|INFO_REALIGN_3_PRIME,ACGAGC|upstream_gene_variant|MODIFIER|PIK3R1|PIK3R1|transcript|NM_181524.2|protein_coding||c.-224_-223insCGAGC|||||6|,ACGAGC|upstream_gene_variant|MODIFIER|PIK3R1|PIK3R1|transcript|NM_181504.4|protein_coding||c.-2217_-2216insCGAGC|||||2151|,ACGAGC|upstream_…
chr5	67584512	AT	A	DEL	1	0.100345	•	•	•	A|5_prime_UTR_variant|MODIFIER|PIK3R1|PIK3R1|transcript|NM_181524.2|protein_coding|1/10|c.-40delT|||||40|INFO_REALIGN_3_PRIME,A|upstream_gene_variant|MODIFIER|PIK3R1|PIK3R1|transcript|NM_181504.4|protein_coding||c.-2044delT|||||1979|,A|upstream_gene_variant|MODIFIER|PIK3R1|PIK3R1|transcript|NM_001242466.2|protein_coding||c.-4115delT|||||3892|,A|intron_variant|MODIFIER|PIK3R1|PIK3R1|transcript|NM_…
chr5	67589591	T	TCTGGAGGGA	INS	9	0.05674	•	•	•	TCTGGAGGGA|disruptive_inframe_insertion|MODERATE|PIK3R1|PIK3R1|transcript|NM_181523.3|protein_coding|11/16|c.1354_1355insCTGGAGGGA|p.Tyr452delinsSerGlyGlyAsn|1935/6975|1355/2175|452/724||,TCTGGAGGGA|disruptive_inframe_insertion|MODERATE|PIK3R1|PIK3R1|transcript|NM_181524.2|protein_coding|5/10|c.454_455insCTGGAGGGA|p.Tyr152delinsSerGlyGlyAsn|672/5712|455/1275|152/424||,TCTGGAGGGA|disruptive_infram…
chr5	86672845	A	ATAAG	INS	4	0.0104	•	•		ATAAG|frameshift_variant|HIGH|RASA1|RASA1|transcript|NM_002890.3|protein_coding|17/25|c.2333_2336dupTAAG|p.Met780fs|2906/4746|2337/3144|779/1047||INFO_REALIGN_3_PRIME,ATAAG|frameshift_variant|HIGH|RASA1|RASA1|transcript|NM_022650.2|protein_coding|17/25|c.1802_1805dupTAAG|p.Met603fs|1930/3780|1806/2613|602/870||INFO_REALIGN_3_PRIME,ATAAG|intron_variant|MODIFIER|CCNH|CCNH|transcript|NM_001364075.2|…
chr5	180046492	CAG	C	DEL	2	0.632	•			C|intron_variant|MODIFIER|FLT4|FLT4|transcript|NM_182925.5|protein_coding|18/29|c.2648-128_2648-127delCT||||||,C|intron_variant|MODIFIER|FLT4|FLT4|transcript|NM_001354989.2|protein_coding|18/29|c.2648-128_2648-127delCT||||||,C|intron_variant|MODIFIER|FLT4|FLT4|transcript|NM_002020.5|protein_coding|18/29|c.2648-128_2648-127delCT||||||
chr5	180058747	C	CG	INS	1	0.041925	•	•		CG|frameshift_variant|HIGH|FLT4|FLT4|transcript|NM_182925.5|protein_coding|2/30|c.89dupC|p.Thr31fs|144/5833|89/4092|30/1363||,CG|frameshift_variant|HIGH|FLT4|FLT4|transcript|NM_001354989.2|protein_coding|2/30|c.89dupC|p.Thr31fs|144/4359|89/3921|30/1306||,CG|frameshift_variant|HIGH|FLT4|FLT4|transcript|NM_002020.5|protein_coding|2/30|c.89dupC|p.Thr31fs|144/4484|89/3897|30/1298||
chr6	29910420	GA	G	DEL	1	0.07475	•	•		G|intron_variant|MODIFIER|HLA-A|HLA-A.3|transcript|NM_001242758.1.3|protein_coding|1/7|c.73+18delA||||||,G|intron_variant|MODIFIER|HLA-A|HLA-A.3|transcript|NM_002116.8.8|protein_coding|1/7|c.73+18delA||||||
chr6	29911899	AC	A	DEL	1	0.0264857	•	•		A|frameshift_variant|HIGH|HLA-A|HLA-A.3|transcript|NM_001242758.1.3|protein_coding|4/8|c.627delC|p.Lys210fs|711/1611|627/1098|209/365||INFO_REALIGN_3_PRIME,A|frameshift_variant|HIGH|HLA-A|HLA-A.3|transcript|NM_002116.8.8|protein_coding|4/8|c.627delC|p.Lys210fs|649/1535|627/1098|209/365||INFO_REALIGN_3_PRIME
chr6	29912028	AG	A	DEL	1	0.265857	•	•		A|frameshift_variant|HIGH|HLA-A|HLA-A.3|transcript|NM_001242758.1.3|protein_coding|4/8|c.751delG|p.Asp251fs|835/1611|751/1098|251/365||INFO_REALIGN_3_PRIME,A|frameshift_variant|HIGH|HLA-A|HLA-A.3|transcript|NM_002116.8.8|protein_coding|4/8|c.751delG|p.Asp251fs|773/1535|751/1098|251/365||INFO_REALIGN_3_PRIME
chr6	29912395	T	TGG	INS	2	0.066125	•	•		TGG|splice_region_variant&intron_variant|LOW|HLA-A|HLA-A.3|transcript|NM_001242758.1.3|protein_coding|5/7|c.1012+3_1012+4dupGG||||||INFO_REALIGN_3_PRIME,TGG|splice_region_variant&intron_variant|LOW|HLA-A|HLA-A.3|transcript|NM_002116.8.8|protein_coding|5/7|c.1012+3_1012+4dupGG||||||INFO_REALIGN_3_PRIME
chr6	29912413	TG	T	DEL	1	0.60475	•	•		T|intron_variant|MODIFIER|HLA-A|HLA-A.3|transcript|NM_001242758.1.3|protein_coding|5/7|c.1012+24delG||||||INFO_REALIGN_3_PRIME,T|intron_variant|MODIFIER|HLA-A|HLA-A.3|transcript|NM_002116.8.8|protein_coding|5/7|c.1012+24delG||||||INFO_REALIGN_3_PRIME
chr6	29913213	TA	T	DEL	1	0.0565	•			T|intron_variant|MODIFIER|HLA-A|HLA-A.3|transcript|NM_001242758.1.3|protein_coding|7/7|c.1094-14delA||||||,T|intron_variant|MODIFIER|HLA-A|HLA-A.3|transcript|NM_002116.8.8|protein_coding|7/7|c.1094-14delA||||||
chr6	29913214	AT	A	DEL	1	0.0599	•			A|splice_region_variant&intron_variant|LOW|HLA-A|HLA-A.3|transcript|NM_001242758.1.3|protein_coding|7/7|c.1094-7delT||||||INFO_REALIGN_3_PRIME,A|splice_region_variant&intron_variant|LOW|HLA-A|HLA-A.3|transcript|NM_002116.8.8|protein_coding|7/7|c.1094-7delT||||||INFO_REALIGN_3_PRIME
chr6	29913275	GC	G	DEL	1	0.0511	•			G|3_prime_UTR_variant|MODIFIER|HLA-A|HLA-A.3|transcript|NM_001242758.1.3|protein_coding|8/8|c.*46delC|||||46|INFO_REALIGN_3_PRIME,G|3_prime_UTR_variant|MODIFIER|HLA-A|HLA-A.3|transcript|NM_002116.8.8|protein_coding|8/8|c.*46delC|||||46|INFO_REALIGN_3_PRIME
chr6	31134118	C	CGAG	INS	3	0.796429	•			CGAG|5_prime_UTR_variant|MODIFIER|POU5F1|POU5F1.2|transcript|NM_001285986.1.5|protein_coding|1/3|c.-705_-703dupCTC|||||703|,CGAG|5_prime_UTR_variant|MODIFIER|POU5F1|POU5F1.2|transcript|NM_001285987.1.4|protein_coding|1/4|c.-177_-175dupCTC|||||175|WARNING_TRANSCRIPT_NO_START_CODON,CGAG|5_prime_UTR_variant|MODIFIER|POU5F1|POU5F1.2|transcript|NM_203289.5.2|protein_coding|1/4|c.-402_-400dupCTC|||||40…
chr6	33286388	CT	C	DEL	1	0.135	•			C|3_prime_UTR_variant|MODIFIER|DAXX|DAXX|transcript|NM_001141970.2|protein_coding|8/8|c.*131delA|||||131|,C|3_prime_UTR_variant|MODIFIER|DAXX|DAXX|transcript|NM_001141969.2.4|protein_coding|8/8|c.*131delA|||||131|,C|3_prime_UTR_variant|MODIFIER|DAXX|DAXX|transcript|NM_001350.5.5|protein_coding|8/8|c.*131delA|||||131|,C|3_prime_UTR_variant|MODIFIER|DAXX|DAXX|transcript|NM_001254717.1.4|protein_cod…
chr6	33655888	CAGG	C	DEL	3	0.0324667	•			C|disruptive_inframe_deletion|MODERATE|ITPR3|ITPR3|transcript|NM_002224.4|protein_coding|47/58|c.6330_6332delGGA|p.Glu2111del|6611/9079|6330/8016|2110/2671||INFO_REALIGN_3_PRIME
chr6	35434337	TC	T	DEL	1	0.0423	•			T|3_prime_UTR_variant|MODIFIER|FANCE|FANCE|transcript|NM_021922.3|protein_coding|10/10|c.*216delC|||||216|,T|upstream_gene_variant|MODIFIER|RPL10A|RPL10A|transcript|NM_007104.5|protein_coding||c.-1874delC|||||1840|,T|upstream_gene_variant|MODIFIER|MIR7111|MIR7111|transcript|NR_106961.1|pseudogene||n.-3947delC|||||3947|
chr6	37138023	GGCA	G	DEL	3	0.4669	•			G|5_prime_UTR_variant|MODIFIER|PIM1|PIM1|transcript|NM_001243186.2|protein_coding|1/6|c.-28_-26delGCA|||||26|INFO_REALIGN_3_PRIME,G|5_prime_UTR_variant|MODIFIER|PIM1|PIM1|transcript|NM_002648.4|protein_coding|1/6|c.-301_-299delGCA|||||299|INFO_REALIGN_3_PRIME
chr6	41903745	C	CG	INS	1	0.0357	•	•	•	CG|frameshift_variant|HIGH|CCND3|CCND3|transcript|NM_001760.4|protein_coding|5/5|c.811dupC|p.Arg271fs|1010/2085|811/879|271/292||,CG|frameshift_variant|HIGH|CCND3|CCND3|transcript|NM_001136125.2|protein_coding|4/4|c.595dupC|p.Arg199fs|794/1869|595/663|199/220||,CG|frameshift_variant|HIGH|CCND3|CCND3|transcript|NM_001287427.1|protein_coding|5/5|c.661dupC|p.Arg221fs|1510/2585|661/729|221/242||,CG|f…
chr6	108882647	TCGGCGG	T	DEL	6	0.0225	•			T|disruptive_inframe_deletion|MODERATE|FOXO3|FOXO3|transcript|NM_001455.4|protein_coding|1/3|c.246_251delCGGCGG|p.Gly83_Gly84del|538/7296|246/2022|82/673||INFO_REALIGN_3_PRIME,T|disruptive_inframe_deletion|MODERATE|FOXO3|FOXO3|transcript|NM_201559.3|protein_coding|2/4|c.246_251delCGGCGG|p.Gly83_Gly84del|560/7318|246/2022|82/673||INFO_REALIGN_3_PRIME
chr6	117923410	GC	G	DEL	1	0.10585	•			G|frameshift_variant|HIGH|GOPC|GOPC|transcript|NM_020399.4|protein_coding|1/9|c.41delG|p.Gly14fs|264/4597|41/1389|14/462||,G|frameshift_variant|HIGH|GOPC|GOPC|transcript|NM_001017408.3|protein_coding|1/8|c.41delG|p.Gly14fs|264/4573|41/1365|14/454||
chr6	157099186	CGCGGCGGCA	C	DEL	9	0.0235	•	•		C|conservative_inframe_deletion|MODERATE|ARID1B|ARID1B|transcript|NM_001371656.1|protein_coding|2/21|c.382_390delGCGGCGGCA|p.Ala128_Ala130del|1302/10807|382/6999|128/2332||INFO_REALIGN_3_PRIME,C|conservative_inframe_deletion|MODERATE|ARID1B|ARID1B|transcript|NM_001346813.1|protein_coding|1/20|c.133_141delGCGGCGGCA|p.Ala45_Ala47del|208/9833|133/6870|45/2289||INFO_REALIGN_3_PRIME,C|conservative_inf…
chr6	157100396	G	GCGC	INS	3	0.0791333	•	•		GCGC|conservative_inframe_insertion|MODERATE|ARID1B|ARID1B|transcript|NM_001371656.1|protein_coding|2/21|c.1597_1599dupCCG|p.Pro533dup|2520/10807|1600/6999|534/2332||INFO_REALIGN_3_PRIME,GCGC|conservative_inframe_insertion|MODERATE|ARID1B|ARID1B|transcript|NM_001346813.1|protein_coding|1/20|c.1348_1350dupCCG|p.Pro450dup|1426/9833|1351/6870|451/2289||INFO_REALIGN_3_PRIME,GCGC|conservative_inframe_…
chr6	160560880	CATG	C	DEL	3	0.1149	•			C|disruptive_inframe_deletion|MODERATE|SLC22A1|SLC22A1|transcript|NM_003057.3|protein_coding|7/11|c.1260_1262delGAT|p.Met420del|1381/1922|1260/1665|420/554||INFO_REALIGN_3_PRIME,C|disruptive_inframe_deletion|MODERATE|SLC22A1|SLC22A1|transcript|NM_153187.1|protein_coding|7/10|c.1260_1262delGAT|p.Met420del|1365/1793|1260/1521|420/506||INFO_REALIGN_3_PRIME
chr6	160560897	CTGGTAAGT	C	DEL	8	0.530167	•			C|intron_variant|MODIFIER|SLC22A1|SLC22A1|transcript|NM_003057.3|protein_coding|7/10|c.1276+9_1276+16delGTAAGTTG||||||INFO_REALIGN_3_PRIME,C|intron_variant|MODIFIER|SLC22A1|SLC22A1|transcript|NM_153187.1|protein_coding|7/9|c.1276+9_1276+16delGTAAGTTG||||||INFO_REALIGN_3_PRIME
chr7	6442144	AAAAAAAAAAAAC	A	DEL	12	0.0404	•			A|3_prime_UTR_variant|MODIFIER|RAC1|RAC1|transcript|NM_018890.4|protein_coding|7/7|c.*79_*90delCAAAAAAAAAAA|||||79|INFO_REALIGN_3_PRIME,A|3_prime_UTR_variant|MODIFIER|RAC1|RAC1|transcript|NM_006908.5|protein_coding|6/6|c.*79_*90delCAAAAAAAAAAA|||||79|INFO_REALIGN_3_PRIME
chr7	14028707	TA	T	DEL	1	0.40475	•			T|5_prime_UTR_variant|MODIFIER|ETV1|ETV1|transcript|NM_001370555.1|protein_coding|2/13|c.-31delT|||||31|,T|5_prime_UTR_variant|MODIFIER|ETV1|ETV1|transcript|NM_001370556.1|protein_coding|2/12|c.-31delT|||||31|,T|5_prime_UTR_variant|MODIFIER|ETV1|ETV1|transcript|NM_004956.5|protein_coding|3/14|c.-31delT|||||31|,T|5_prime_UTR_variant|MODIFIER|ETV1|ETV1|transcript|NM_001163147.1|protein_coding|2/12|…
chr7	55229224	TC	T	DEL	1	0.0271333	•	•	•	T|frameshift_variant|HIGH|EGFR|EGFR|transcript|NM_005228.5|protein_coding|13/28|c.1536delC|p.Glu513fs|1797/9905|1536/3633|512/1210||INFO_REALIGN_3_PRIME,T|frameshift_variant|HIGH|EGFR|EGFR|transcript|NM_201282.2|protein_coding|13/16|c.1536delC|p.Glu513fs|1797/2254|1536/1887|512/628||INFO_REALIGN_3_PRIME,T|frameshift_variant|HIGH|EGFR|EGFR|transcript|NM_201284.2|protein_coding|13/16|c.1536delC|p.G…
chr7	86274021	GA	G	DEL	1	0.0616	•			G|5_prime_UTR_variant|MODIFIER|GRM3|GRM3|transcript|NM_000840.2|protein_coding|1/6|c.-307delA|||||120440|,G|5_prime_UTR_variant|MODIFIER|GRM3|GRM3|transcript|NM_001363522.1|protein_coding|1/5|c.-307delA|||||120440|
chr7	91652178	A	AAAC	INS	3	0.3225	•			AAAC|disruptive_inframe_insertion|MODERATE|AKAP9|AKAP9|transcript|NM_005751.4|protein_coding|14/50|c.4004_4006dupAAC|p.Lys1335_Leu1336insGln|4232/12463|4007/11724|1336/3907||INFO_REALIGN_3_PRIME,AAAC|disruptive_inframe_insertion|MODERATE|AKAP9|AKAP9|transcript|NM_147185.3|protein_coding|14/50|c.4004_4006dupAAC|p.Lys1335_Leu1336insGln|4245/12452|4007/11700|1336/3899||INFO_REALIGN_3_PRIME
chr7	101892763	GT	G	DEL	1	0.0543	•			G|3_prime_UTR_variant|MODIFIER|CUX1|CUX1|transcript|NM_001202543.2|protein_coding|24/24|c.*449delT|||||449|INFO_REALIGN_3_PRIME,G|3_prime_UTR_variant|MODIFIER|CUX1|CUX1|transcript|NM_181552.4|protein_coding|24/24|c.*449delT|||||449|INFO_REALIGN_3_PRIME,G|intron_variant|MODIFIER|CUX1|CUX1|transcript|NM_001202544.3|protein_coding|13/21|c.1208-23866delT||||||INFO_REALIGN_3_PRIME,G|intron_variant|MOD…
chr7	101894254	AT	A	DEL	1	0.0456	•			A|3_prime_UTR_variant|MODIFIER|CUX1|CUX1|transcript|NM_001202543.2|protein_coding|24/24|c.*1941delT|||||1941|INFO_REALIGN_3_PRIME,A|3_prime_UTR_variant|MODIFIER|CUX1|CUX1|transcript|NM_181552.4|protein_coding|24/24|c.*1941delT|||||1941|INFO_REALIGN_3_PRIME,A|intron_variant|MODIFIER|CUX1|CUX1|transcript|NM_001202544.3|protein_coding|13/21|c.1208-22374delT||||||INFO_REALIGN_3_PRIME,A|intron_variant…
chr7	101894386	ACT	A	DEL	2	0.0347	•			A|3_prime_UTR_variant|MODIFIER|CUX1|CUX1|transcript|NM_001202543.2|protein_coding|24/24|c.*2065_*2066delCT|||||2065|,A|3_prime_UTR_variant|MODIFIER|CUX1|CUX1|transcript|NM_181552.4|protein_coding|24/24|c.*2065_*2066delCT|||||2065|,A|intron_variant|MODIFIER|CUX1|CUX1|transcript|NM_001202544.3|protein_coding|13/21|c.1208-22250_1208-22249delCT||||||,A|intron_variant|MODIFIER|CUX1|CUX1|transcript|NM_…
chr7	101894512	CT	C	DEL	1	0.03	•			C|3_prime_UTR_variant|MODIFIER|CUX1|CUX1|transcript|NM_001202543.2|protein_coding|24/24|c.*2200delT|||||2200|INFO_REALIGN_3_PRIME,C|3_prime_UTR_variant|MODIFIER|CUX1|CUX1|transcript|NM_181552.4|protein_coding|24/24|c.*2200delT|||||2200|INFO_REALIGN_3_PRIME,C|intron_variant|MODIFIER|CUX1|CUX1|transcript|NM_001202544.3|protein_coding|13/21|c.1208-22115delT||||||INFO_REALIGN_3_PRIME,C|intron_variant…
chr7	101894956	CAGTG	C	DEL	4	0.0319	•			C|3_prime_UTR_variant|MODIFIER|CUX1|CUX1|transcript|NM_001202543.2|protein_coding|24/24|c.*2639_*2642delAGTG|||||2639|INFO_REALIGN_3_PRIME,C|3_prime_UTR_variant|MODIFIER|CUX1|CUX1|transcript|NM_181552.4|protein_coding|24/24|c.*2639_*2642delAGTG|||||2639|INFO_REALIGN_3_PRIME,C|intron_variant|MODIFIER|CUX1|CUX1|transcript|NM_001202544.3|protein_coding|13/21|c.1208-21676_1208-21673delAGTG||||||INFO_…
chr7	101896944	A	AG	INS	1	0.0372	•			AG|3_prime_UTR_variant|MODIFIER|CUX1|CUX1|transcript|NM_001202543.2|protein_coding|24/24|c.*4626dupG|||||4627|INFO_REALIGN_3_PRIME,AG|3_prime_UTR_variant|MODIFIER|CUX1|CUX1|transcript|NM_181552.4|protein_coding|24/24|c.*4626dupG|||||4627|INFO_REALIGN_3_PRIME,AG|intron_variant|MODIFIER|CUX1|CUX1|transcript|NM_001202544.3|protein_coding|13/21|c.1208-19689dupG||||||INFO_REALIGN_3_PRIME,AG|intron_var…
chr7	101900701	GA	G	DEL	1	0.0614	•			G|3_prime_UTR_variant|MODIFIER|CUX1|CUX1|transcript|NM_001202543.2|protein_coding|24/24|c.*8389delA|||||8389|INFO_REALIGN_3_PRIME,G|3_prime_UTR_variant|MODIFIER|CUX1|CUX1|transcript|NM_181552.4|protein_coding|24/24|c.*8389delA|||||8389|INFO_REALIGN_3_PRIME,G|intron_variant|MODIFIER|CUX1|CUX1|transcript|NM_001202544.3|protein_coding|13/21|c.1208-15926delA||||||INFO_REALIGN_3_PRIME,G|intron_variant…
chr7	101901161	GA	G	DEL	1	0.17	•			G|3_prime_UTR_variant|MODIFIER|CUX1|CUX1|transcript|NM_001202543.2|protein_coding|24/24|c.*8850delA|||||8850|INFO_REALIGN_3_PRIME,G|3_prime_UTR_variant|MODIFIER|CUX1|CUX1|transcript|NM_181552.4|protein_coding|24/24|c.*8850delA|||||8850|INFO_REALIGN_3_PRIME,G|intron_variant|MODIFIER|CUX1|CUX1|transcript|NM_001202544.3|protein_coding|13/21|c.1208-15465delA||||||INFO_REALIGN_3_PRIME,G|intron_variant…
chr7	116381121	GT	G	DEL	1	0.03894	•			G|intron_variant|MODIFIER|MET|MET|transcript|NM_001127500.3|protein_coding|5/20|c.1701+58delT||||||INFO_REALIGN_3_PRIME,G|intron_variant|MODIFIER|MET|MET|transcript|NM_001324401.2|protein_coding|5/11|c.1701+58delT||||||INFO_REALIGN_3_PRIME,G|intron_variant|MODIFIER|MET|MET|transcript|NM_000245.4|protein_coding|5/20|c.1701+58delT||||||INFO_REALIGN_3_PRIME,G|intron_variant|MODIFIER|MET|MET|transcri…
chr7	137563914	T	TA	INS	1	0.074045	•			TA|3_prime_UTR_variant|MODIFIER|CREB3L2|CREB3L2|transcript|NM_194071.4|protein_coding|12/12|c.*1307dupT|||||1307|,TA|3_prime_UTR_variant|MODIFIER|CREB3L2|CREB3L2|transcript|NM_001318246.1|protein_coding|12/12|c.*1307dupT|||||1307|
chr7	137563925	C	CA	INS	1	0.029175	•			CA|3_prime_UTR_variant|MODIFIER|CREB3L2|CREB3L2|transcript|NM_194071.4|protein_coding|12/12|c.*1296dupT|||||1296|,CA|3_prime_UTR_variant|MODIFIER|CREB3L2|CREB3L2|transcript|NM_001318246.1|protein_coding|12/12|c.*1296dupT|||||1296|
chr7	137564079	GA	G	DEL	1	0.0294	•			G|3_prime_UTR_variant|MODIFIER|CREB3L2|CREB3L2|transcript|NM_194071.4|protein_coding|12/12|c.*1142delT|||||1142|,G|3_prime_UTR_variant|MODIFIER|CREB3L2|CREB3L2|transcript|NM_001318246.1|protein_coding|12/12|c.*1142delT|||||1142|
chr7	137612913	CTGG	C	DEL	3	0.5655	•			C|disruptive_inframe_deletion|MODERATE|CREB3L2|CREB3L2|transcript|NM_194071.4|protein_coding|2/12|c.299_301delCCA|p.Thr100del|682/7441|299/1563|100/520||,C|disruptive_inframe_deletion|MODERATE|CREB3L2|CREB3L2|transcript|NM_001318246.1|protein_coding|2/12|c.110_112delCCA|p.Thr37del|284/7043|110/1374|37/457||,C|disruptive_inframe_deletion|MODERATE|CREB3L2|CREB3L2|transcript|NM_001253775.2|protein_c…
chr7	140434294	TA	T	DEL	1	0.0432	•			T|3_prime_UTR_variant|MODIFIER|BRAF|BRAF|transcript|NM_001374244.1|protein_coding|19/19|c.*102delT|||||102|,T|3_prime_UTR_variant|MODIFIER|BRAF|BRAF|transcript|NM_004333.6|protein_coding|18/18|c.*102delT|||||102|,T|intron_variant|MODIFIER|BRAF|BRAF|transcript|NM_001374258.1|protein_coding|19/19|c.2401+122delT||||||,T|intron_variant|MODIFIER|BRAF|BRAF|transcript|NM_001354609.2|protein_coding|18/18…
chr7	148504716	AG	A	DEL	1	0.614	•	•		A|3_prime_UTR_variant|MODIFIER|EZH2|EZH2|transcript|NM_004456.5|protein_coding|20/20|c.*21delC|||||21|,A|3_prime_UTR_variant|MODIFIER|EZH2|EZH2|transcript|NM_001203249.2|protein_coding|19/19|c.*21delC|||||21|,A|3_prime_UTR_variant|MODIFIER|EZH2|EZH2|transcript|NM_001203247.2|protein_coding|20/20|c.*21delC|||||21|,A|3_prime_UTR_variant|MODIFIER|EZH2|EZH2|transcript|NM_001203248.2|protein_coding|20…
chr7	151874147	CT	C	DEL	1	0.0550333	•	•		C|frameshift_variant|HIGH|KMT2C|KMT2C|transcript|NM_170606.3|protein_coding|38/59|c.8390delA|p.Lys2797fs|8607/16860|8390/14736|2797/4911||
chr7	151945071	G	GT	INS	1	0.296857	•	•		GT|frameshift_variant&stop_gained|HIGH|KMT2C|KMT2C|transcript|NM_170606.3|protein_coding|14/59|c.2447dupA|p.Tyr816fs|2664/16860|2447/14736|816/4911||
chr8	32505173	TG	T	DEL	1	0.079825	•		•	T|5_prime_UTR_variant|MODIFIER|NRG1|NRG1|transcript|NM_001322205.2|protein_coding|1/9|c.-57delG|||||57|INFO_REALIGN_3_PRIME,T|5_prime_UTR_variant|MODIFIER|NRG1|NRG1|transcript|NM_013959.3|protein_coding|1/3|c.-57delG|||||57|INFO_REALIGN_3_PRIME,T|5_prime_UTR_variant|MODIFIER|NRG1|NRG1|transcript|NM_001322207.2|protein_coding|1/8|c.-57delG|||||57|INFO_REALIGN_3_PRIME,T|5_prime_UTR_variant|MODIFIER…
chr8	38174298	GA	G	DEL	1	0.0402	•			G|3_prime_UTR_variant|MODIFIER|NSD3|NSD3|transcript|NM_017778.2|protein_coding|10/10|c.*1175delT|||||1175|,G|intron_variant|MODIFIER|NSD3|NSD3|transcript|NM_023034.2|protein_coding|9/23|c.1856-739delT||||||
chr8	38175081	TA	T	DEL	1	0.0338	•			T|3_prime_UTR_variant|MODIFIER|NSD3|NSD3|transcript|NM_017778.2|protein_coding|10/10|c.*392delT|||||392|,T|intron_variant|MODIFIER|NSD3|NSD3|transcript|NM_023034.2|protein_coding|9/23|c.1855+1331delT||||||
chr8	41790746	TGGC	T	DEL	3	0.0354429	•			T|disruptive_inframe_deletion|MODERATE|KAT6A|KAT6A|transcript|NM_006766.5|protein_coding|17/17|c.4989_4991delGCC|p.Pro1664del|5403/9153|4989/6015|1663/2004||
chr8	42882555	A	ATTTGT	INS	5	0.97075	•			ATTTGT|3_prime_UTR_variant|MODIFIER|HOOK3|HOOK3|transcript|NM_032410.4|protein_coding|22/22|c.*8916_*8920dupTTGTT|||||8921|INFO_REALIGN_3_PRIME
chr8	48805816	A	AG	INS	1	0.966967	•	•		AG|frameshift_variant|HIGH|PRKDC|PRKDC|transcript|NM_006904.7|protein_coding|31/86|c.3729dupC|p.Phe1244fs|3739/13454|3729/12384|1243/4127||WARNING_TRANSCRIPT_MULTIPLE_STOP_CODONS,AG|frameshift_variant|HIGH|PRKDC|PRKDC|transcript|NM_001081640.2|protein_coding|31/85|c.3729dupC|p.Phe1244fs|3739/13361|3729/12291|1243/4096||WARNING_TRANSCRIPT_MULTIPLE_STOP_CODONS
chr8	92972382	CA	C	DEL	1	0.025	•			C|3_prime_UTR_variant|MODIFIER|RUNX1T1|RUNX1T1|transcript|NM_001198679.1|protein_coding|12/12|c.*87delT|||||87|,C|3_prime_UTR_variant|MODIFIER|RUNX1T1|RUNX1T1|transcript|NM_175636.2|protein_coding|10/10|c.*87delT|||||87|,C|3_prime_UTR_variant|MODIFIER|RUNX1T1|RUNX1T1|transcript|NM_001198632.1|protein_coding|12/12|c.*87delT|||||87|,C|3_prime_UTR_variant|MODIFIER|RUNX1T1|RUNX1T1|transcript|NM_00119…
chr8	93017303	GA	G	DEL	1	0.032975	•			G|intron_variant|MODIFIER|RUNX1T1|RUNX1T1|transcript|NM_001198679.1|protein_coding|6/11|c.917+40delT||||||,G|intron_variant|MODIFIER|RUNX1T1|RUNX1T1|transcript|NM_175636.2|protein_coding|4/9|c.629+40delT||||||,G|intron_variant|MODIFIER|RUNX1T1|RUNX1T1|transcript|NM_001198632.1|protein_coding|6/11|c.659+40delT||||||,G|intron_variant|MODIFIER|RUNX1T1|RUNX1T1|transcript|NM_001198626.1|protein_coding…
chr8	118811806	CT	C	DEL	1	0.1394	•			C|3_prime_UTR_variant|MODIFIER|EXT1|EXT1|transcript|NM_000127.2|protein_coding|11/11|c.*144delA|||||144|
chr8	145738767	CG	C	DEL	1	0.977571	•			C|splice_acceptor_variant&splice_donor_variant&intron_variant|HIGH|RECQL4|RECQL4|transcript|NM_004260.3|protein_coding|14/21|c.2296+1delC||||||,C|upstream_gene_variant|MODIFIER|LRRC14|LRRC14|transcript|NM_001272036.2|protein_coding||c.-4836delG|||||4608|,C|upstream_gene_variant|MODIFIER|LRRC14|LRRC14|transcript|NM_014665.4|protein_coding||c.-4769delG|||||4608|,C|downstream_gene_variant|MODIFIER|M…
chr9	15465632	GA	G	DEL	1	0.062425	•			G|3_prime_UTR_variant|MODIFIER|SNAPC3|SNAPC3|transcript|NM_001369648.2|protein_coding|9/9|c.*3974delA|||||3974|INFO_REALIGN_3_PRIME,G|3_prime_UTR_variant|MODIFIER|SNAPC3|SNAPC3|transcript|NM_001369651.2|protein_coding|8/8|c.*3974delA|||||3974|INFO_REALIGN_3_PRIME,G|downstream_gene_variant|MODIFIER|SNAPC3|SNAPC3|transcript|NM_001039697.1|protein_coding||c.*5769delA|||||4006|,G|downstream_gene_vari…
chr9	20413868	GT	G	DEL	1	0.0426667	•		•	G|frameshift_variant|HIGH|MLLT3|MLLT3|transcript|NM_004529.4|protein_coding|5/11|c.975delA|p.Lys325fs|1218/6724|975/1707|325/568||,G|frameshift_variant|HIGH|MLLT3|MLLT3|transcript|NM_001286691.2|protein_coding|5/11|c.966delA|p.Lys322fs|1129/6635|966/1698|322/565||,G|upstream_gene_variant|MODIFIER|MIR4473|MIR4473|transcript|NR_039684.1|pseudogene||n.-2633delA|||||2633|
chr9	20622301	CCT	C	DEL	2	0.0608	•			C|5_prime_UTR_variant|MODIFIER|MLLT3|MLLT3|transcript|NM_004529.4|protein_coding|1/11|c.-48_-47delAG|||||47|,C|upstream_gene_variant|MODIFIER|MLLT3|MLLT3|transcript|NM_001286691.2|protein_coding||c.-529_-528delAG|||||365|
chr9	20622302	CT	C	DEL	1	0.0708571	•			C|5_prime_UTR_variant|MODIFIER|MLLT3|MLLT3|transcript|NM_004529.4|protein_coding|1/11|c.-48delA|||||48|,C|upstream_gene_variant|MODIFIER|MLLT3|MLLT3|transcript|NM_001286691.2|protein_coding||c.-529delA|||||366|
chr9	36882049	C	CG	INS	1	0.05306	•	•		CG|frameshift_variant|HIGH|PAX5|PAX5|transcript|NM_016734.3|protein_coding|8/10|c.963dupC|p.Ala322fs|1200/8704|963/1176|321/391||,CG|frameshift_variant|HIGH|PAX5|PAX5|transcript|NM_001280548.2|protein_coding|8/9|c.963dupC|p.Ala322fs|1200/8617|963/1089|321/362||,CG|frameshift_variant|HIGH|PAX5|PAX5|transcript|NM_001280553.2|protein_coding|7/8|c.834dupC|p.Ala279fs|1071/8488|834/960|278/319||,CG|fra…
chr9	98269418	CG	C	DEL	1	0.405	•		•	C|5_prime_UTR_variant|MODIFIER|PTCH1|PTCH1|transcript|NM_001083607.2|protein_coding|1/24|c.-453delC|||||21322|,C|intron_variant|MODIFIER|PTCH1|PTCH1|transcript|NM_000264.5|protein_coding|1/23|c.202-538delC||||||,C|intron_variant|MODIFIER|PTCH1|PTCH1|transcript|NM_001083606.3|protein_coding|1/23|c.-253+92delC||||||,C|intron_variant|MODIFIER|PTCH1|PTCH1|transcript|NM_001083604.2|protein_coding|1/23…
chr9	98270646	T	TGCC	INS	3	0.2745	•	•	•	TGCC|5_prime_UTR_variant|MODIFIER|PTCH1|PTCH1|transcript|NM_000264.5|protein_coding|1/24|c.-6_-4dupGGC|||||4|,TGCC|5_prime_UTR_variant|MODIFIER|PTCH1|PTCH1|transcript|NM_001354918.2|protein_coding|1/23|c.-6_-4dupGGC|||||4|,TGCC|upstream_gene_variant|MODIFIER|PTCH1|PTCH1|transcript|NM_001083607.2|protein_coding||c.-1683_-1681dupGGC|||||1166|,TGCC|upstream_gene_variant|MODIFIER|PTCH1|PTCH1|transcri…
chr9	130982572	C	CT	INS	1	0.0408667	•			CT|frameshift_variant|HIGH|DNM1|DNM1|transcript|NM_001374269.1|protein_coding|6/21|c.803dupT|p.Leu268fs|896/3859|804/2601|268/866||INFO_REALIGN_3_PRIME,CT|frameshift_variant|HIGH|DNM1|DNM1|transcript|NM_001005336.3|protein_coding|6/22|c.803dupT|p.Leu268fs|896/3251|804/2553|268/850||INFO_REALIGN_3_PRIME,CT|frameshift_variant|HIGH|DNM1|DNM1|transcript|NM_001288737.2|protein_coding|6/22|c.803dupT|p.…
chr9	131456971	CT	C	DEL	1	0.0447	•			C|3_prime_UTR_variant|MODIFIER|SET|SET|transcript|NM_001122821.2|protein_coding|8/8|c.*35delT|||||35|INFO_REALIGN_3_PRIME,C|3_prime_UTR_variant|MODIFIER|SET|SET|transcript|NM_001374326.1|protein_coding|9/9|c.*35delT|||||35|INFO_REALIGN_3_PRIME,C|3_prime_UTR_variant|MODIFIER|SET|SET|transcript|NM_001248000.2|protein_coding|8/8|c.*35delT|||||35|INFO_REALIGN_3_PRIME,C|3_prime_UTR_variant|MODIFIER|SE…
chr9	136918528	CG	C	DEL	1	0.107729	•			C|frameshift_variant|HIGH|BRD3|BRD3|transcript|NM_007371.4|protein_coding|2/12|c.71delC|p.Pro24fs|266/5642|71/2181|24/726||,C|upstream_gene_variant|MODIFIER|LOC100130548|LOC100130548|transcript|NR_135126.1|pseudogene||n.-883delG|||||883|
chr9	139390648	CAG	C	DEL	2	0.0794333	•	•	•	C|frameshift_variant|HIGH|NOTCH1|NOTCH1|transcript|NM_017617.5|protein_coding|34/34|c.7541_7542delCT|p.Pro2514fs|7804/9568|7541/7668|2514/2555||
chr10	8111513	T	TG	INS	1	0.0817667	•	•		TG|frameshift_variant|HIGH|GATA3|GATA3|transcript|NM_001002295.2|protein_coding|5/6|c.1006dupG|p.Asp336fs|1580/3083|1007/1335|336/444||INFO_REALIGN_3_PRIME,TG|frameshift_variant|HIGH|GATA3|GATA3|transcript|NM_002051.3|protein_coding|5/6|c.1003dupG|p.Asp335fs|1577/3080|1004/1332|335/443||INFO_REALIGN_3_PRIME
chr10	89692903	A	ACGCC	INS	4	0.0301667	•	•	•	ACGCC|frameshift_variant|HIGH|PTEN|PTEN|transcript|NM_001304717.5|protein_coding|6/10|c.908_909insCCCG|p.Thr304fs|1234/8514|909/1731|303/576||INFO_REALIGN_3_PRIME,ACGCC|frameshift_variant|HIGH|PTEN|PTEN|transcript|NM_000314.8|protein_coding|5/9|c.389_390insCCCG|p.Thr131fs|1235/8515|390/1212|130/403||INFO_REALIGN_3_PRIME,ACGCC|5_prime_UTR_variant|MODIFIER|PTEN|PTEN|transcript|NM_001304718.2|protei…
chr10	89711903	ATGTGTATTATTATAGCTACCTGTTAAAGAATCATC	A	DEL	35	0.0267667	•	•	•	A|frameshift_variant|HIGH|PTEN|PTEN|transcript|NM_001304717.5|protein_coding|7/10|c.1043_1077delTGTATTATTATAGCTACCTGTTAAAGAATCATCTG|p.Val348fs|1368/8514|1043/1731|348/576||INFO_REALIGN_3_PRIME,A|frameshift_variant|HIGH|PTEN|PTEN|transcript|NM_000314.8|protein_coding|6/9|c.524_558delTGTATTATTATAGCTACCTGTTAAAGAATCATCTG|p.Val175fs|1369/8515|524/1212|175/403||INFO_REALIGN_3_PRIME,A|5_prime_UTR_varian…
chr10	89717769	TA	T	DEL	1	0.186533	•	•	•	T|frameshift_variant&splice_region_variant|HIGH|PTEN|PTEN|transcript|NM_001304717.5|protein_coding|8/10|c.1319delA|p.Lys440fs|1644/8514|1319/1731|440/576||INFO_REALIGN_3_PRIME,T|frameshift_variant&splice_region_variant|HIGH|PTEN|PTEN|transcript|NM_000314.8|protein_coding|7/9|c.800delA|p.Lys267fs|1645/8515|800/1212|267/403||INFO_REALIGN_3_PRIME,T|frameshift_variant&splice_region_variant|HIGH|PTEN|…
chr10	96827119	T	TA	INS	1	0.1435	•			TA|splice_region_variant&intron_variant|LOW|CYP2C8|CYP2C8|transcript|NM_000770.3|protein_coding|2/8|c.332-6dupT||||||,TA|splice_region_variant&intron_variant|LOW|CYP2C8|CYP2C8|transcript|NM_001198853.1|protein_coding|2/8|c.122-6dupT||||||,TA|splice_region_variant&intron_variant|LOW|CYP2C8|CYP2C8|transcript|NM_001198854.1|protein_coding|1/7|c.26-6dupT||||||,TA|splice_region_variant&intron_variant|…
chr10	114497532	CA	C	DEL	1	0.156	•			C|3_prime_UTR_variant|MODIFIER|VTI1A|VTI1A|transcript|NM_001365710.2|protein_coding|8/8|c.*1010delA|||||1010|INFO_REALIGN_3_PRIME,C|intron_variant|MODIFIER|VTI1A|VTI1A|transcript|NM_001318203.1|protein_coding|8/8|c.581+68786delA||||||INFO_REALIGN_3_PRIME,C|intron_variant|MODIFIER|VTI1A|VTI1A|transcript|NM_001318205.1|protein_coding|7/7|c.*7+68775delA||||||INFO_REALIGN_3_PRIME,C|intron_variant|MOD…
chr10	114710507	GA	G	DEL	1	0.145	•	•		G|frameshift_variant&start_lost|HIGH|TCF7L2|TCF7L2|transcript|NM_001367943.1|protein_coding|1/15|c.1delA|p.Met1fs|511/4075|1/1860|1/619||INFO_REALIGN_3_PRIME,G|frameshift_variant&start_lost|HIGH|TCF7L2|TCF7L2|transcript|NM_001146274.2|protein_coding|1/14|c.1delA|p.Met1fs|511/4024|1/1809|1/602||INFO_REALIGN_3_PRIME,G|frameshift_variant&start_lost|HIGH|TCF7L2|TCF7L2|transcript|NM_001146283.2|protei…
chr11	3721950	ACAGTG	A	DEL	5	0.00526	•			A|frameshift_variant|HIGH|NUP98|NUP98|transcript|NM_001365125.2|protein_coding|25/34|c.3720_3724delCACTG|p.Thr1241fs|3907/6819|3720/5496|1240/1831||,A|frameshift_variant|HIGH|NUP98|NUP98|transcript|NM_001365126.1|protein_coding|24/33|c.3678_3682delCACTG|p.Thr1227fs|3865/6786|3678/5454|1226/1817||,A|frameshift_variant|HIGH|NUP98|NUP98|transcript|NM_001365127.2|protein_coding|24/33|c.3603_3607delCA…
chr11	3733433	CTG	C	DEL	2	0.119	•			C|3_prime_UTR_variant|MODIFIER|NUP98|NUP98|transcript|NM_005387.7|protein_coding|20/20|c.*338_*339delCA|||||338|,C|3_prime_UTR_variant|MODIFIER|NUP98|NUP98|transcript|NM_139131.5|protein_coding|20/20|c.*338_*339delCA|||||338|,C|intron_variant|MODIFIER|NUP98|NUP98|transcript|NM_001365125.2|protein_coding|20/33|c.2742+359_2742+360delCA||||||,C|intron_variant|MODIFIER|NUP98|NUP98|transcript|NR_15759…
chr11	22646887	AGATTT	A	DEL	5	0.01074	•	•		A|frameshift_variant|HIGH|FANCF|FANCF|transcript|NM_022725.4|protein_coding|1/1|c.465_469delAAATC|p.Asn156fs|482/3291|465/1125|155/374||
chr11	32452091	AGC	A	DEL	2	0.0381571	•	•		A|5_prime_UTR_variant|MODIFIER|WT1|WT1|transcript|NM_001198552.2|protein_coding|1/9|c.-8_-7delGC|||||7|,A|5_prime_UTR_variant|MODIFIER|WT1|WT1|transcript|NM_001198551.1|protein_coding|1/10|c.-8_-7delGC|||||7|,A|upstream_gene_variant|MODIFIER|WT1-AS|WT1-AS|transcript|NR_120549.1|pseudogene||n.-4972_-4971delGC|||||4972|,A|upstream_gene_variant|MODIFIER|WT1-AS|WT1-AS|transcript|NR_023920.2|pseudogen…
chr11	32452240	GC	G	DEL	1	0.2935	•			G|5_prime_UTR_variant|MODIFIER|WT1|WT1|transcript|NM_001198552.2|protein_coding|1/9|c.-156delG|||||156|,G|5_prime_UTR_variant|MODIFIER|WT1|WT1|transcript|NM_001198551.1|protein_coding|1/10|c.-156delG|||||156|,G|upstream_gene_variant|MODIFIER|WT1-AS|WT1-AS|transcript|NR_120549.1|pseudogene||n.-4823delC|||||4823|,G|upstream_gene_variant|MODIFIER|WT1-AS|WT1-AS|transcript|NR_023920.2|pseudogene||n.-4…
chr11	62655886	TG	T	DEL	1	0.0350143	•			T|frameshift_variant|HIGH|SLC3A2|SLC3A2|transcript|NM_001012662.3|protein_coding|12/12|c.1621delG|p.Asp541fs|1782/2224|1621/1896|541/631||INFO_REALIGN_3_PRIME,T|frameshift_variant|HIGH|SLC3A2|SLC3A2|transcript|NM_001012664.3|protein_coding|10/10|c.1432delG|p.Asp478fs|1593/2035|1432/1707|478/568||INFO_REALIGN_3_PRIME,T|frameshift_variant|HIGH|SLC3A2|SLC3A2|transcript|NM_002394.6|protein_coding|12/…
chr11	64572092	CG	C	DEL	1	0.0467857	•	•		C|frameshift_variant|HIGH|MEN1|MEN1|transcript|NM_001370251.1|protein_coding|11/11|c.1672delC|p.Arg558fs|1721/2828|1672/1959|558/652||,C|frameshift_variant|HIGH|MEN1|MEN1|transcript|NM_001370259.1|protein_coding|10/10|c.1546delC|p.Arg516fs|1607/2714|1546/1833|516/610||,C|frameshift_variant|HIGH|MEN1|MEN1|transcript|NM_001370260.1|protein_coding|10/10|c.1546delC|p.Arg516fs|1595/2702|1546/1833|516/…
chr11	65268479	GT	G	DEL	1	0.074295	•			G|non_coding_transcript_exon_variant|MODIFIER|MALAT1|MALAT1|transcript|NR_002819.4|pseudogene|1/1|n.3283delT||||||INFO_REALIGN_3_PRIME,G|non_coding_transcript_exon_variant|MODIFIER|TALAM1|TALAM1|transcript|NR_145459.1|pseudogene|1/1|n.6424delA||||||,G|non_coding_transcript_exon_variant|MODIFIER|MALAT1|MALAT1|transcript|NR_144567.1|pseudogene|2/2|n.3049delT||||||INFO_REALIGN_3_PRIME,G|non_coding_t…
chr11	65268924	TC	T	DEL	1	0.0292	•			T|upstream_gene_variant|MODIFIER|MASCRNA|MASCRNA|transcript|NR_144569.1|pseudogene||n.-4663delC|||||4663|,T|non_coding_transcript_exon_variant|MODIFIER|MALAT1|MALAT1|transcript|NR_002819.4|pseudogene|1/1|n.3722delC||||||INFO_REALIGN_3_PRIME,T|non_coding_transcript_exon_variant|MODIFIER|TALAM1|TALAM1|transcript|NR_145459.1|pseudogene|1/1|n.5979delG||||||,T|non_coding_transcript_exon_variant|MODIFI…
chr11	65268961	AC	A	DEL	1	0.0351	•			A|upstream_gene_variant|MODIFIER|MASCRNA|MASCRNA|transcript|NR_144569.1|pseudogene||n.-4626delC|||||4626|,A|non_coding_transcript_exon_variant|MODIFIER|MALAT1|MALAT1|transcript|NR_002819.4|pseudogene|1/1|n.3757delC||||||INFO_REALIGN_3_PRIME,A|non_coding_transcript_exon_variant|MODIFIER|TALAM1|TALAM1|transcript|NR_145459.1|pseudogene|1/1|n.5942delG||||||,A|non_coding_transcript_exon_variant|MODIFI…
chr11	65269897	G	GT	INS	1	0.04346	•			GT|upstream_gene_variant|MODIFIER|MASCRNA|MASCRNA|transcript|NR_144569.1|pseudogene||n.-3691_-3690insT|||||3690|,GT|intron_variant|MODIFIER|MALAT1|MALAT1|transcript|NR_144568.1|pseudogene|2/2|n.4422+42dupT||||||INFO_REALIGN_3_PRIME,GT|non_coding_transcript_exon_variant|MODIFIER|MALAT1|MALAT1|transcript|NR_002819.4|pseudogene|1/1|n.4698dupT||||||INFO_REALIGN_3_PRIME,GT|non_coding_transcript_exon_v…
chr11	65270090	CT	C	DEL	1	0.112	•			C|splice_region_variant&intron_variant|LOW|MALAT1|MALAT1|transcript|NR_144568.1|pseudogene|2/2|n.4423-7delT||||||INFO_REALIGN_3_PRIME,C|upstream_gene_variant|MODIFIER|MASCRNA|MASCRNA|transcript|NR_144569.1|pseudogene||n.-3497delT|||||3497|,C|non_coding_transcript_exon_variant|MODIFIER|MALAT1|MALAT1|transcript|NR_002819.4|pseudogene|1/1|n.4893delT||||||INFO_REALIGN_3_PRIME,C|non_coding_transcript_…
chr11	65271172	TG	T	DEL	1	0.0407	•			T|upstream_gene_variant|MODIFIER|MASCRNA|MASCRNA|transcript|NR_144569.1|pseudogene||n.-2415delG|||||2415|,T|non_coding_transcript_exon_variant|MODIFIER|MALAT1|MALAT1|transcript|NR_002819.4|pseudogene|1/1|n.5971delG||||||INFO_REALIGN_3_PRIME,T|non_coding_transcript_exon_variant|MODIFIER|TALAM1|TALAM1|transcript|NR_145459.1|pseudogene|1/1|n.3731delC||||||,T|non_coding_transcript_exon_variant|MODIFI…
chr11	65273568	TA	T	DEL	1	0.054765	•			T|upstream_gene_variant|MODIFIER|MASCRNA|MASCRNA|transcript|NR_144569.1|pseudogene||n.-19delA|||||19|,T|non_coding_transcript_exon_variant|MODIFIER|MALAT1|MALAT1|transcript|NR_002819.4|pseudogene|1/1|n.8373delA||||||INFO_REALIGN_3_PRIME,T|non_coding_transcript_exon_variant|MODIFIER|TALAM1|TALAM1|transcript|NR_145459.1|pseudogene|1/1|n.1335delT||||||,T|non_coding_transcript_exon_variant|MODIFIER|M…
chr11	71718529	AT	A	DEL	1	0.053875	•			A|downstream_gene_variant|MODIFIER|IL18BP|IL18BP|transcript|NM_005699.3|protein_coding||c.*5839delT|||||4565|,A|downstream_gene_variant|MODIFIER|IL18BP|IL18BP|transcript|NM_001039660.2|protein_coding||c.*5623delT|||||4680|,A|downstream_gene_variant|MODIFIER|IL18BP|IL18BP|transcript|NM_001039659.1|protein_coding||c.*5623delT|||||4956|,A|downstream_gene_variant|MODIFIER|IL18BP|IL18BP|transcript|NM_…
chr11	74873754	GCACAGAAAA	G	DEL	9	0.0812333	•			G|conservative_inframe_deletion|MODERATE|SLCO2B1|SLCO2B1|transcript|NM_007256.5|protein_coding|2/14|c.76_84delGAAAACACA|p.Glu26_Thr28del|351/4374|76/2130|26/709||INFO_REALIGN_3_PRIME,G|conservative_inframe_deletion|MODERATE|SLCO2B1|SLCO2B1|transcript|NM_001145211.3|protein_coding|2/14|c.10_18delGAAAACACA|p.Glu4_Thr6del|133/4156|10/2064|4/687||INFO_REALIGN_3_PRIME,G|intron_variant|MODIFIER|SLCO2B1…
chr11	117039368	T	TC	INS	1	0.0338	•			TC|3_prime_UTR_variant|MODIFIER|PAFAH1B2|PAFAH1B2|transcript|NM_002572.4|protein_coding|6/6|c.*956dupC|||||957|INFO_REALIGN_3_PRIME,TC|3_prime_UTR_variant|MODIFIER|PAFAH1B2|PAFAH1B2|transcript|NM_001309431.2|protein_coding|5/5|c.*956dupC|||||957|INFO_REALIGN_3_PRIME,TC|intron_variant|MODIFIER|PAFAH1B2|PAFAH1B2|transcript|NM_001184748.1|protein_coding|5/5|c.393+4781dupC||||||INFO_REALIGN_3_PRIME,T…
chr11	117040198	G	GT	INS	1	0.528	•			GT|3_prime_UTR_variant|MODIFIER|PAFAH1B2|PAFAH1B2|transcript|NM_002572.4|protein_coding|6/6|c.*1784dupT|||||1785|INFO_REALIGN_3_PRIME,GT|3_prime_UTR_variant|MODIFIER|PAFAH1B2|PAFAH1B2|transcript|NM_001309431.2|protein_coding|5/5|c.*1784dupT|||||1785|INFO_REALIGN_3_PRIME,GT|intron_variant|MODIFIER|PAFAH1B2|PAFAH1B2|transcript|NM_001184748.1|protein_coding|5/5|c.394-5410dupT||||||INFO_REALIGN_3_PRI…
chr11	128638216	TG	T	DEL	1	0.79	•			T|intron_variant|MODIFIER|FLI1|FLI1|transcript|NM_002017.5|protein_coding|3/8|c.385+56delG||||||INFO_REALIGN_3_PRIME,T|intron_variant|MODIFIER|FLI1|FLI1|transcript|NM_001271012.1|protein_coding|2/6|c.10+10002delG||||||INFO_REALIGN_3_PRIME,T|intron_variant|MODIFIER|FLI1|FLI1|transcript|NM_001167681.2|protein_coding|4/9|c.286+56delG||||||INFO_REALIGN_3_PRIME,T|intron_variant|MODIFIER|FLI1|FLI1|tran…
chr11	128638222	G	GT	INS	1	0.1105	•			GT|intron_variant|MODIFIER|FLI1|FLI1|transcript|NM_002017.5|protein_coding|3/8|c.385+55_385+56insT||||||,GT|intron_variant|MODIFIER|FLI1|FLI1|transcript|NM_001271012.1|protein_coding|2/6|c.10+10001_10+10002insT||||||,GT|intron_variant|MODIFIER|FLI1|FLI1|transcript|NM_001167681.2|protein_coding|4/9|c.286+55_286+56insT||||||,GT|intron_variant|MODIFIER|FLI1|FLI1|transcript|NM_001271010.1|protein_cod…
chr12	974308	T	TC	INS	1	0.2332	•			TC|frameshift_variant|HIGH|WNK1|WNK1|transcript|NM_213655.4|protein_coding|9/28|c.2175dupC|p.Ile726fs|2819/11208|2176/7905|726/2634||INFO_REALIGN_3_PRIME,TC|intron_variant|MODIFIER|WNK1|WNK1|transcript|NM_001184985.1|protein_coding|8/27|c.2140-2721dupC||||||INFO_REALIGN_3_PRIME,TC|intron_variant|MODIFIER|WNK1|WNK1|transcript|NM_014823.3|protein_coding|8/25|c.2139+2875dupC||||||INFO_REALIGN_3_PRIM…
chr12	974355	T	TC	INS	1	0.540533	•			TC|frameshift_variant|HIGH|WNK1|WNK1|transcript|NM_213655.4|protein_coding|9/28|c.2220dupC|p.Phe741fs|2864/11208|2221/7905|741/2634||INFO_REALIGN_3_PRIME,TC|intron_variant|MODIFIER|WNK1|WNK1|transcript|NM_001184985.1|protein_coding|8/27|c.2140-2676dupC||||||INFO_REALIGN_3_PRIME,TC|intron_variant|MODIFIER|WNK1|WNK1|transcript|NM_014823.3|protein_coding|8/25|c.2139+2920dupC||||||INFO_REALIGN_3_PRIM…
chr12	12044393	T	TTA	INS	2	0.143	•			TTA|3_prime_UTR_variant|MODIFIER|ETV6|ETV6|transcript|NM_001987.5|protein_coding|8/8|c.*423_*424dupAT|||||425|INFO_REALIGN_3_PRIME
chr12	12044534	GA	G	DEL	1	0.1755	•			G|3_prime_UTR_variant|MODIFIER|ETV6|ETV6|transcript|NM_001987.5|protein_coding|8/8|c.*565delA|||||565|INFO_REALIGN_3_PRIME
chr12	49434128	AG	A	DEL	1	0.0373286	•	•		A|frameshift_variant|HIGH|KMT2D|KMT2D|transcript|NM_003482.3|protein_coding|31/54|c.7424delC|p.Pro2475fs|7424/19419|7424/16614|2475/5537||
chr12	49434491	AG	A	DEL	1	0.0465143	•	•		A|frameshift_variant|HIGH|KMT2D|KMT2D|transcript|NM_003482.3|protein_coding|31/54|c.7061delC|p.Pro2354fs|7061/19419|7061/16614|2354/5537||
chr12	56490319	T	TA	INS	1	0.0448	•	•	•	TA|frameshift_variant|HIGH|ERBB3|ERBB3|transcript|NM_001982.3|protein_coding|18/28|c.2090dupA|p.Asn697fs|2367/5757|2091/4029|697/1342||INFO_REALIGN_3_PRIME
chr12	56742570	TCA	T	DEL	2	0.0787667	•			T|frameshift_variant|HIGH|STAT2|STAT2|transcript|NM_005419.4|protein_coding|18/24|c.1593_1594delTG|p.Glu532fs|1651/4404|1593/2556|531/851||,T|frameshift_variant|HIGH|STAT2|STAT2|transcript|NM_198332.2|protein_coding|18/24|c.1581_1582delTG|p.Glu528fs|1639/4392|1581/2544|527/847||
chr12	66309196	G	GT	INS	1	0.326	•			GT|3_prime_UTR_variant|MODIFIER|HMGA2|HMGA2|transcript|NM_001300919.1|protein_coding|4/4|c.*503dupT|||||504|INFO_REALIGN_3_PRIME,GT|3_prime_UTR_variant|MODIFIER|HMGA2|HMGA2|transcript|NM_003484.1|protein_coding|4/4|c.*287dupT|||||288|INFO_REALIGN_3_PRIME,GT|intron_variant|MODIFIER|HMGA2|HMGA2|transcript|NM_001300918.1|protein_coding|3/4|c.250-35966dupT||||||INFO_REALIGN_3_PRIME,GT|intron_variant|…
chr12	88471639	TG	T	DEL	1	0.0117	•			T|frameshift_variant|HIGH|CEP290|CEP290|transcript|NM_025114.4|protein_coding|40/54|c.5420delC|p.Thr1807fs|5636/7824|5420/7440|1807/2479||
chr12	121432116	GGC	G	DEL	2	0.0345571	•	•	•	G|frameshift_variant|HIGH|HNF1A|HNF1A|transcript|NM_001306179.2|protein_coding|4/10|c.864_865delGC|p.Pro291fs|1090/3462|864/1917|288/638||,G|frameshift_variant|HIGH|HNF1A|HNF1A|transcript|NM_000545.6|protein_coding|4/10|c.864_865delGC|p.Pro291fs|1065/3416|864/1896|288/631||
chr12	121432117	GC	G	DEL	1	0.0641286	•	•	•	G|frameshift_variant|HIGH|HNF1A|HNF1A|transcript|NM_001306179.2|protein_coding|4/10|c.872delC|p.Pro291fs|1098/3462|872/1917|291/638||INFO_REALIGN_3_PRIME,G|frameshift_variant|HIGH|HNF1A|HNF1A|transcript|NM_000545.6|protein_coding|4/10|c.872delC|p.Pro291fs|1073/3416|872/1896|291/631||INFO_REALIGN_3_PRIME
chr12	121432190	TC	T	DEL	1	0.0325333	•	•	•	T|frameshift_variant|HIGH|HNF1A|HNF1A|transcript|NM_001306179.2|protein_coding|4/10|c.942delC|p.Ser315fs|1168/3462|942/1917|314/638||INFO_REALIGN_3_PRIME,T|frameshift_variant|HIGH|HNF1A|HNF1A|transcript|NM_000545.6|protein_coding|4/10|c.942delC|p.Ser315fs|1143/3416|942/1896|314/631||INFO_REALIGN_3_PRIME
chr12	121434630	C	CTCATTCAT	INS	8	0.5165	•			CTCATTCAT|downstream_gene_variant|MODIFIER|C12orf43|C12orf43|transcript|NM_001286191.2|protein_coding||c.*7318_*7325dupATGAATGA|||||3658|,CTCATTCAT|downstream_gene_variant|MODIFIER|C12orf43|C12orf43|transcript|NM_001286196.2|protein_coding||c.*7318_*7325dupATGAATGA|||||3658|,CTCATTCAT|downstream_gene_variant|MODIFIER|C12orf43|C12orf43|transcript|NM_022895.3|protein_coding||c.*7318_*7325dupATGAATG…
chr12	124824721	C	CGCCGCTGCT	INS	9	0.639714	•			CGCCGCTGCT|conservative_inframe_insertion|MODERATE|NCOR2|NCOR2|transcript|NM_006312.6|protein_coding|39/49|c.5509_5517dupAGCAGCGGC|p.Gly1839_Gly1840insSerSerGly|5986/9001|5517/7545|1839/2514||,CGCCGCTGCT|conservative_inframe_insertion|MODERATE|NCOR2|NCOR2|transcript|NM_001077261.4|protein_coding|38/48|c.5479_5487dupAGCAGCGGC|p.Gly1829_Gly1830insSerSerGly|5956/8833|5487/7377|1829/2458||,CGCCGCTGCT…
chr12	133234741	C	CGTGT	INS	4	0.304	•			CGTGT|intron_variant|MODIFIER|POLE|POLE|transcript|NM_006231.4|protein_coding|26/48|c.3276-186_3276-185insACAC||||||
chr12	133245023	AG	A	DEL	1	0.0509714	•	•		A|frameshift_variant|HIGH|POLE|POLE|transcript|NM_006231.4|protein_coding|19/49|c.2091delC|p.Leu698fs|2118/7823|2091/6861|697/2286||
chr12	133263938	AT	A	DEL	1	0.04	•	•		A|upstream_gene_variant|MODIFIER|POLE|POLE|transcript|NM_006231.4|protein_coding||c.-38delA|||||11|,A|upstream_gene_variant|MODIFIER|PXMP2|PXMP2|transcript|NM_018663.3|protein_coding||c.-318delT|||||234|,A|intergenic_region|MODIFIER|POLE-PXMP2|POLE-PXMP2|intergenic_region|POLE-PXMP2|||n.133263939delT||||||
chr13	28537277	A	AC	INS	1	0.0441167	•			AC|frameshift_variant|HIGH|CDX2|CDX2|transcript|NM_001265.6|protein_coding|3/3|c.916dupG|p.Val306fs|1225/3448|916/942|306/313||,AC|3_prime_UTR_variant|MODIFIER|CDX2|CDX2|transcript|NM_001354700.1|protein_coding|3/3|c.*90dupG|||||90|
chr13	48954210	CAAAATTTTAGGTAAATTTTTTACTTTTAGTAA	C	DEL	32	0.0262	•		•	C|frameshift_variant&splice_donor_variant&splice_region_variant&intron_variant|HIGH|RB1|RB1|transcript|NM_000321.2|protein_coding|15/27|c.1420_1421+30delAGGTAAATTTTTTACTTTTAGTAAAAAATTTT|p.Ser474fs|1586/4772|1420/2787|474/928||INFO_REALIGN_3_PRIME
chr14	62212359	TA	T	DEL	1	0.06245	•			T|downstream_gene_variant|MODIFIER|HIF1A-AS2|HIF1A-AS2|transcript|NR_045406.1|pseudogene||n.*1397delT|||||1397|,T|intron_variant|MODIFIER|HIF1A|HIF1A|transcript|NM_001243084.1|protein_coding|13/14|c.2275-40delA||||||INFO_REALIGN_3_PRIME,T|intron_variant|MODIFIER|HIF1A-AS3|HIF1A-AS3|transcript|NR_144368.1|pseudogene|1/2|n.213+5243delT||||||,T|intron_variant|MODIFIER|HIF1A|HIF1A|transcript|NM_00153…
chr14	65543065	TA	T	DEL	1	0.0759	•			T|3_prime_UTR_variant|MODIFIER|MAX|MAX|transcript|NM_002382.5|protein_coding|5/5|c.*128delT|||||128|,T|3_prime_UTR_variant|MODIFIER|MAX|MAX|transcript|NM_001320415.2|protein_coding|6/6|c.*128delT|||||128|,T|3_prime_UTR_variant|MODIFIER|MAX|MAX|transcript|NM_145112.3|protein_coding|4/4|c.*128delT|||||128|,T|3_prime_UTR_variant|MODIFIER|MAX|MAX|transcript|NM_145113.3|protein_coding|6/6|c.*400delT||…
chr14	102551160	ATCT	A	DEL	3	0.0185	•	•		A|disruptive_inframe_deletion|MODERATE|HSP90AA1|HSP90AA1|transcript|NM_001017963.3|protein_coding|6/12|c.1202_1204delAGA|p.Lys401del|1549/3880|1202/2565|401/854||,A|disruptive_inframe_deletion|MODERATE|HSP90AA1|HSP90AA1|transcript|NM_005348.4|protein_coding|5/11|c.836_838delAGA|p.Lys279del|897/3228|836/2199|279/732||
chr15	73994673	TC	T	DEL	1	0.0266286	•			T|frameshift_variant|HIGH|CD276|CD276|transcript|NM_001024736.2|protein_coding|3/10|c.161delC|p.Pro54fs|293/3292|161/1605|54/534||INFO_REALIGN_3_PRIME,T|frameshift_variant|HIGH|CD276|CD276|transcript|NM_025240.2|protein_coding|3/8|c.161delC|p.Pro54fs|395/2747|161/951|54/316||INFO_REALIGN_3_PRIME,T|frameshift_variant|HIGH|CD276|CD276|transcript|NM_001329628.2|protein_coding|3/8|c.161delC|p.Pro54fs…
chr15	89859550	C	CT	INS	1	0.0269333	•			CT|3_prime_UTR_variant|MODIFIER|POLG|POLG|transcript|NM_002693.2|protein_coding|23/23|c.*431dupA|||||431|,CT|downstream_gene_variant|MODIFIER|POLG|POLG|transcript|NM_001126131.2|protein_coding||c.*431dupA|||||6|,CT|intron_variant|MODIFIER|FANCI|FANCI|transcript|NM_001113378.1|protein_coding|37/37|c.3925-70dupT||||||INFO_REALIGN_3_PRIME,CT|intron_variant|MODIFIER|FANCI|FANCI|transcript|NM_018193.3…
chr15	91433180	AC	A	DEL	1	0.0352	•			A|frameshift_variant|HIGH|FES|FES|transcript|NM_002005.4|protein_coding|8/19|c.1042delC|p.Arg348fs|1092/2737|1042/2469|348/822||INFO_REALIGN_3_PRIME,A|frameshift_variant|HIGH|FES|FES|transcript|NM_001143785.2|protein_coding|7/17|c.868delC|p.Arg290fs|918/2353|868/2085|290/694||INFO_REALIGN_3_PRIME,A|frameshift_variant|HIGH|FES|FES|transcript|NM_001143783.1|protein_coding|6/17|c.868delC|p.Arg290fs|…
chr15	93444441	TC	T	DEL	1	0.033925	•	•		T|5_prime_UTR_variant|MODIFIER|CHD2|CHD2|transcript|NM_001271.4|protein_coding|2/39|c.-22delC|||||22|INFO_REALIGN_3_PRIME,T|5_prime_UTR_variant|MODIFIER|CHD2|CHD2|transcript|NM_001042572.3|protein_coding|2/13|c.-22delC|||||22|INFO_REALIGN_3_PRIME,T|upstream_gene_variant|MODIFIER|MIR3175|MIR3175|transcript|NR_036136.1|pseudogene||n.-3187delC|||||3187|,T|downstream_gene_variant|MODIFIER|LINC01578|L…
chr15	93447641	GGA	G	DEL	2	0.07115	•			G|intron_variant|MODIFIER|CHD2|CHD2|transcript|NM_001271.4|protein_coding|2/38|c.62+3117_62+3118delGA||||||INFO_REALIGN_3_PRIME,G|intron_variant|MODIFIER|CHD2|CHD2|transcript|NM_001042572.3|protein_coding|2/12|c.62+3117_62+3118delGA||||||INFO_REALIGN_3_PRIME,G|non_coding_transcript_exon_variant|MODIFIER|MIR3175|MIR3175|transcript|NR_036136.1|pseudogene|1/1|n.18_19delGA||||||INFO_REALIGN_3_PRIME
chr15	93492314	G	GA	INS	1	0.028825	•	•		GA|3_prime_UTR_variant|MODIFIER|CHD2|CHD2|transcript|NM_001042572.3|protein_coding|13/13|c.*9dupA|||||10|INFO_REALIGN_3_PRIME,GA|intron_variant|MODIFIER|CHD2|CHD2|transcript|NM_001271.4|protein_coding|13/38|c.1502+13dupA||||||INFO_REALIGN_3_PRIME
chr16	2138670	TAA	T	DEL	2	0.0405	•			T|3_prime_UTR_variant|MODIFIER|TSC2|TSC2|transcript|NM_000548.5|protein_coding|42/42|c.*61_*62delAA|||||61|INFO_REALIGN_3_PRIME,T|3_prime_UTR_variant|MODIFIER|TSC2|TSC2|transcript|NM_001077183.2|protein_coding|40/40|c.*61_*62delAA|||||61|INFO_REALIGN_3_PRIME,T|3_prime_UTR_variant|MODIFIER|TSC2|TSC2|transcript|NM_001114382.2|protein_coding|41/41|c.*61_*62delAA|||||61|INFO_REALIGN_3_PRIME,T|3_prime…
chr16	3777693	A	AG	INS	1	0.0453	•			AG|3_prime_UTR_variant|MODIFIER|CREBBP|CREBBP|transcript|NM_004380.3|protein_coding|31/31|c.*25dupC|||||25|,AG|3_prime_UTR_variant|MODIFIER|CREBBP|CREBBP|transcript|NM_001079846.1|protein_coding|30/30|c.*25dupC|||||25|
chr16	3930007	G	GA	INS	1	0.0502	•			GA|5_prime_UTR_variant|MODIFIER|CREBBP|CREBBP|transcript|NM_004380.3|protein_coding|1/31|c.-91dupT|||||91|,GA|5_prime_UTR_variant|MODIFIER|CREBBP|CREBBP|transcript|NM_001079846.1|protein_coding|1/30|c.-91dupT|||||91|
chr16	15802686	TG	T	DEL	1	0.0792143	•			T|frameshift_variant|HIGH|MYH11|MYH11|transcript|NM_001040113.2|protein_coding|42/43|c.5819delC|p.Pro1940fs|5924/6940|5819/5838|1940/1945||,T|frameshift_variant|HIGH|MYH11|MYH11|transcript|NM_022844.2|protein_coding|41/42|c.5798delC|p.Pro1933fs|5905/6921|5798/5817|1933/1938||,T|intron_variant|MODIFIER|NDE1|NDE1|transcript|NM_001143979.2|protein_coding|9/9|c.947+11977delG||||||INFO_REALIGN_3_PRIME…
chr16	23637580	GT	G	DEL	1	0.0308667	•	•	•	G|frameshift_variant|HIGH|PALB2|PALB2|transcript|NM_024675.4|protein_coding|7/13|c.2724delA|p.Lys908fs|2877/4008|2724/3561|908/1186||
chr16	31191517	TGTGCGCGC	T	DEL	8	0.0247333	•			T|5_prime_UTR_variant|MODIFIER|FUS|FUS|transcript|NM_004960.3|protein_coding|1/15|c.-11_-4delCGTGCGCG|||||4|INFO_REALIGN_3_PRIME,T|5_prime_UTR_variant|MODIFIER|FUS|FUS|transcript|NM_001170634.1|protein_coding|1/15|c.-11_-4delCGTGCGCG|||||4|INFO_REALIGN_3_PRIME,T|5_prime_UTR_variant|MODIFIER|FUS|FUS|transcript|NM_001170937.1|protein_coding|1/15|c.-11_-4delCGTGCGCG|||||4|INFO_REALIGN_3_PRIME,T|non_…
chr16	64981443	AC	A	DEL	1	0.0211	•			A|3_prime_UTR_variant|MODIFIER|CDH11|CDH11|transcript|NM_001797.4|protein_coding|13/13|c.*62delG|||||62|,A|3_prime_UTR_variant|MODIFIER|CDH11|CDH11|transcript|NM_001308392.2|protein_coding|14/14|c.*550delG|||||550|,A|3_prime_UTR_variant|MODIFIER|CDH11|CDH11|transcript|NM_001330576.2|protein_coding|12/12|c.*62delG|||||62|
chr16	69748923	ACACT	A	DEL	4	0.0374	•			A|frameshift_variant|HIGH|NQO1|NQO1|transcript|NM_000903.3|protein_coding|4/6|c.357_360delAGTG|p.Val120fs|481/2521|357/825|119/274||,A|frameshift_variant|HIGH|NQO1|NQO1|transcript|NM_001025433.2|protein_coding|4/5|c.357_360delAGTG|p.Val120fs|481/2419|357/723|119/240||,A|intron_variant|MODIFIER|NQO1|NQO1|transcript|NM_001025434.2|protein_coding|3/4|c.304-1895_304-1892delAGTG||||||,A|intron_variant…
chr16	72821593	AGCCGCCGCC	A	DEL	9	0.04836	•	•		A|conservative_inframe_deletion|MODERATE|ZFHX3|ZFHX3|transcript|NM_006885.4|protein_coding|10/10|c.10573_10581delGGCGGCGGC|p.Gly3525_Gly3527del|11007/15815|10573/11112|3525/3703||,A|conservative_inframe_deletion|MODERATE|ZFHX3|ZFHX3|transcript|NM_001164766.2|protein_coding|9/9|c.7831_7839delGGCGGCGGC|p.Gly2611_Gly2613del|8354/13162|7831/8370|2611/2789||
chr16	72830431	TGGGGGTGGA	T	DEL	9	0.0130975	•			T|disruptive_inframe_deletion|MODERATE|ZFHX3|ZFHX3|transcript|NM_006885.4|protein_coding|9/10|c.6141_6149delTCCACCCCC|p.Pro2048_Pro2050del|6575/15815|6141/11112|2047/3703||,T|disruptive_inframe_deletion|MODERATE|ZFHX3|ZFHX3|transcript|NM_001164766.2|protein_coding|8/9|c.3399_3407delTCCACCCCC|p.Pro1134_Pro1136del|3922/13162|3399/8370|1133/2789||
chr16	72991696	TGCCGCCGCCGCCGCAGCCACC	T	DEL	21	0.01129	•			T|disruptive_inframe_deletion|MODERATE|ZFHX3|ZFHX3|transcript|NM_006885.4|protein_coding|2/10|c.2328_2348delGGTGGCTGCGGCGGCGGCGGC|p.Val777_Ala783del|2774/15815|2328/11112|776/3703||,T|intron_variant|MODIFIER|ZFHX3|ZFHX3|transcript|NM_001164766.2|protein_coding|1/8|c.-23-6853_-23-6833delGGTGGCTGCGGCGGCGGCGGC||||||
chr16	79628325	A	AT	INS	1	0.0346	•			AT|3_prime_UTR_variant|MODIFIER|MAF|MAF|transcript|NM_005360.5|protein_coding|2/2|c.*31dupA|||||31|,AT|3_prime_UTR_variant|MODIFIER|MAF|MAF|transcript|NM_001031804.3|protein_coding|1/1|c.*4352dupA|||||4352|
chr16	79628536	AT	A	DEL	1	0.1623	•			A|3_prime_UTR_variant|MODIFIER|MAF|MAF|transcript|NM_001031804.3|protein_coding|1/1|c.*4141delA|||||4141|,A|intron_variant|MODIFIER|MAF|MAF|transcript|NM_005360.5|protein_coding|1/1|c.1119-87delA||||||
chr16	79628609	G	GA	INS	1	0.39765	•			GA|3_prime_UTR_variant|MODIFIER|MAF|MAF|transcript|NM_001031804.3|protein_coding|1/1|c.*4068dupT|||||4068|,GA|intron_variant|MODIFIER|MAF|MAF|transcript|NM_005360.5|protein_coding|1/1|c.1119-160dupT||||||
chr16	79628952	C	CT	INS	1	0.038	•			CT|3_prime_UTR_variant|MODIFIER|MAF|MAF|transcript|NM_001031804.3|protein_coding|1/1|c.*3725dupA|||||3725|,CT|intron_variant|MODIFIER|MAF|MAF|transcript|NM_005360.5|protein_coding|1/1|c.1119-503dupA||||||
chr16	79631649	GA	G	DEL	1	0.408	•			G|3_prime_UTR_variant|MODIFIER|MAF|MAF|transcript|NM_001031804.3|protein_coding|1/1|c.*1028delT|||||1028|,G|intron_variant|MODIFIER|MAF|MAF|transcript|NM_005360.5|protein_coding|1/1|c.1118+1032delT||||||
chr16	79631916	A	AT	INS	1	0.2555	•			AT|3_prime_UTR_variant|MODIFIER|MAF|MAF|transcript|NM_001031804.3|protein_coding|1/1|c.*761dupA|||||761|,AT|intron_variant|MODIFIER|MAF|MAF|transcript|NM_005360.5|protein_coding|1/1|c.1118+765dupA||||||
chr16	89804334	CCT	C	DEL	2	0.07735	•			C|3_prime_UTR_variant|MODIFIER|FANCA|FANCA|transcript|NM_000135.4|protein_coding|43/43|c.*673_*674delAG|||||673|,C|3_prime_UTR_variant|MODIFIER|FANCA|FANCA|transcript|NM_001286167.3|protein_coding|43/43|c.*770_*771delAG|||||770|,C|intron_variant|MODIFIER|ZNF276|ZNF276|transcript|NM_001113525.2|protein_coding|10/10|c.1574+23_1574+24delTC||||||INFO_REALIGN_3_PRIME,C|intron_variant|MODIFIER|ZNF276|Z…
chr16	89804335	CT	C	DEL	1	0.2505	•			C|3_prime_UTR_variant|MODIFIER|FANCA|FANCA|transcript|NM_000135.4|protein_coding|43/43|c.*673delA|||||673|,C|3_prime_UTR_variant|MODIFIER|FANCA|FANCA|transcript|NM_001286167.3|protein_coding|43/43|c.*770delA|||||770|,C|intron_variant|MODIFIER|ZNF276|ZNF276|transcript|NM_001113525.2|protein_coding|10/10|c.1574+23delT||||||,C|intron_variant|MODIFIER|ZNF276|ZNF276|transcript|NR_110128.1|pseudogene|1…
chr16	89831344	CAG	C	DEL	2	0.0390429	•	•		C|frameshift_variant|HIGH|FANCA|FANCA|transcript|NM_000135.4|protein_coding|28/43|c.2730_2731delCT|p.Trp911fs|2763/5452|2730/4368|910/1455||,C|frameshift_variant|HIGH|FANCA|FANCA|transcript|NM_001286167.3|protein_coding|28/43|c.2730_2731delCT|p.Trp911fs|2763/5456|2730/4275|910/1424||
chr17	5048821	AT	A	DEL	1	0.0376143	•			A|frameshift_variant|HIGH|USP6|USP6|transcript|NM_001304284.2|protein_coding|27/38|c.2120delT|p.Leu707fs|4756/8870|2120/4221|707/1406||INFO_REALIGN_3_PRIME,A|frameshift_variant|HIGH|USP6|USP6|transcript|NM_004505.4|protein_coding|19/30|c.2120delT|p.Leu707fs|3402/7516|2120/4221|707/1406||INFO_REALIGN_3_PRIME
chr17	5074001	CG	C	DEL	1	0.038	•			C|frameshift_variant|HIGH|USP6|USP6|transcript|NM_001304284.2|protein_coding|36/38|c.3752delG|p.Gly1251fs|6388/8870|3752/4221|1251/1406||INFO_REALIGN_3_PRIME,C|frameshift_variant|HIGH|USP6|USP6|transcript|NM_004505.4|protein_coding|28/30|c.3752delG|p.Gly1251fs|5034/7516|3752/4221|1251/1406||INFO_REALIGN_3_PRIME
chr17	9862622	AT	A	DEL	1	0.015025	•			A|frameshift_variant&start_lost|HIGH|GAS7|GAS7|transcript|NM_003644.3|protein_coding|1/10|c.1delA|p.Met1fs|190/7821|1/1011|1/336||,A|intron_variant|MODIFIER|GAS7|GAS7|transcript|NM_201433.2|protein_coding|4/13|c.472-51delA||||||,A|intron_variant|MODIFIER|GAS7|GAS7|transcript|NM_001130831.2|protein_coding|4/13|c.280-51delA||||||,A|intron_variant|MODIFIER|GAS7|GAS7|transcript|NM_201432.2|protein_co…
chr17	37075286	A	AGGGCGAGGCCCGTGG	INS	15	0.484	•			AGGGCGAGGCCCGTGG|3_prime_UTR_variant|MODIFIER|LASP1|LASP1|transcript|NM_006148.4|protein_coding|7/7|c.*257_*258insGCGAGGCCCGTGGGG|||||258|INFO_REALIGN_3_PRIME,AGGGCGAGGCCCGTGG|3_prime_UTR_variant|MODIFIER|LASP1|LASP1|transcript|NM_001271608.1|protein_coding|6/6|c.*257_*258insGCGAGGCCCGTGGGG|||||258|INFO_REALIGN_3_PRIME,AGGGCGAGGCCCGTGG|downstream_gene_variant|MODIFIER|MIR6779|MIR6779|transcript|N…
chr17	37884217	CG	C	DEL	1	0.0322	•	•	•	C|frameshift_variant|HIGH|ERBB2|ERBB2|transcript|NM_004448.3|protein_coding|27/27|c.3694delG|p.Ala1232fs|3955/4647|3694/3768|1232/1255||INFO_REALIGN_3_PRIME,C|frameshift_variant|HIGH|ERBB2|ERBB2|transcript|NM_001005862.2|protein_coding|30/30|c.3604delG|p.Ala1202fs|4180/4872|3604/3678|1202/1225||INFO_REALIGN_3_PRIME,C|frameshift_variant|HIGH|ERBB2|ERBB2|transcript|NM_001289936.1|protein_coding|31/…
chr17	43364293	C	CG	INS	1	0.9527	•	•		CG|frameshift_variant|HIGH|MAP3K14|MAP3K14|transcript|NM_003954.5|protein_coding|5/16|c.655dupC|p.Arg219fs|736/4439|655/2841|219/946||WARNING_TRANSCRIPT_MULTIPLE_STOP_CODONS
chr17	48265963	AG	A	DEL	1	0.0388143	•			A|frameshift_variant|HIGH|COL1A1|COL1A1|transcript|NM_000088.3|protein_coding|43/51|c.3134delC|p.Pro1045fs|3260/5927|3134/4395|1045/1464||
chr17	53342796	G	GTTTC	INS	4	0.759	•			GTTTC|5_prime_UTR_variant|MODIFIER|HLF|HLF|transcript|NM_002126.5|protein_coding|1/4|c.-43_-40dupTCTT|||||39|INFO_REALIGN_3_PRIME,GTTTC|upstream_gene_variant|MODIFIER|HLF|HLF|transcript|NM_001330375.2|protein_coding||c.-1021_-1020insTTTC|||||786|
chr17	53345076	CT	C	DEL	1	0.05295	•			C|intron_variant|MODIFIER|HLF|HLF|transcript|NM_002126.5|protein_coding|1/3|c.116-27delT||||||INFO_REALIGN_3_PRIME,C|intron_variant|MODIFIER|HLF|HLF|transcript|NM_001330375.2|protein_coding|1/3|c.-140-27delT||||||INFO_REALIGN_3_PRIME
chr17	63532554	ACGGGGGGTGGTG	A	DEL	12	0.0414857	•	•		A|disruptive_inframe_deletion|MODERATE|AXIN2|AXIN2|transcript|NM_004655.4|protein_coding|8/11|c.2013_2024delCACCACCCCCCG|p.Thr672_Arg675del|2339/4258|2013/2532|671/843||,A|disruptive_inframe_deletion|MODERATE|AXIN2|AXIN2|transcript|NM_001363813.1|protein_coding|7/10|c.1818_1829delCACCACCCCCCG|p.Thr607_Arg610del|2144/4063|1818/2337|606/778||
chr17	66526937	AT	A	DEL	1	0.0383	•			A|3_prime_UTR_variant|MODIFIER|PRKAR1A|PRKAR1A|transcript|NM_001276289.1|protein_coding|12/12|c.*357delT|||||357|INFO_REALIGN_3_PRIME,A|3_prime_UTR_variant|MODIFIER|PRKAR1A|PRKAR1A|transcript|NM_001278433.1|protein_coding|11/11|c.*357delT|||||357|INFO_REALIGN_3_PRIME,A|3_prime_UTR_variant|MODIFIER|PRKAR1A|PRKAR1A|transcript|NM_212471.2|protein_coding|11/11|c.*357delT|||||357|INFO_REALIGN_3_PRIME,…
chr17	66527166	G	GT	INS	1	0.0937	•			GT|3_prime_UTR_variant|MODIFIER|PRKAR1A|PRKAR1A|transcript|NM_001276289.1|protein_coding|12/12|c.*587dupT|||||588|INFO_REALIGN_3_PRIME,GT|3_prime_UTR_variant|MODIFIER|PRKAR1A|PRKAR1A|transcript|NM_001278433.1|protein_coding|11/11|c.*587dupT|||||588|INFO_REALIGN_3_PRIME,GT|3_prime_UTR_variant|MODIFIER|PRKAR1A|PRKAR1A|transcript|NM_212471.2|protein_coding|11/11|c.*587dupT|||||588|INFO_REALIGN_3_PRI…
chr17	75484377	CG	C	DEL	1	0.0439714	•			C|frameshift_variant|HIGH|SEPTIN9|SEPTIN9|transcript|NM_001113491.2|protein_coding|6/12|c.1102delG|p.Asp368fs|1139/3733|1102/1761|368/586||INFO_REALIGN_3_PRIME,C|frameshift_variant|HIGH|SEPTIN9|SEPTIN9|transcript|NM_001293695.2|protein_coding|5/11|c.1045delG|p.Asp349fs|1082/3676|1045/1704|349/567||INFO_REALIGN_3_PRIME,C|frameshift_variant|HIGH|SEPTIN9|SEPTIN9|transcript|NM_001113492.1|protein_cod…
chr17	75494787	T	TC	INS	1	0.72175	•			TC|3_prime_UTR_variant|MODIFIER|SEPTIN9|SEPTIN9|transcript|NM_001113491.2|protein_coding|12/12|c.*55dupC|||||56|INFO_REALIGN_3_PRIME,TC|3_prime_UTR_variant|MODIFIER|SEPTIN9|SEPTIN9|transcript|NM_001293695.2|protein_coding|11/11|c.*55dupC|||||56|INFO_REALIGN_3_PRIME,TC|3_prime_UTR_variant|MODIFIER|SEPTIN9|SEPTIN9|transcript|NM_001113492.1|protein_coding|12/12|c.*55dupC|||||56|INFO_REALIGN_3_PRIME,…
chr18	42456670	C	CTCTT	INS	4	0.440767	•			CTCTT|frameshift_variant|HIGH|SETBP1|SETBP1|transcript|NM_001130110.2|protein_coding|4/4|c.681_682insTCTT|p.Thr228fs|1177/1890|682/729|228/242||,CTCTT|intron_variant|MODIFIER|SETBP1|SETBP1|transcript|NM_015559.3|protein_coding|3/5|c.540+7422_540+7423insTCTT||||||
chr19	1228058	CT	C	DEL	1	0.11725	•			C|3_prime_UTR_variant|MODIFIER|STK11|STK11|transcript|NM_000455.5|protein_coding|10/10|c.*494delT|||||1423|INFO_REALIGN_3_PRIME,C|downstream_gene_variant|MODIFIER|CBARP|CBARP|transcript|NM_152769.3|protein_coding||c.*2833delA|||||227|
chr19	6222400	C	CGGGGTG	INS	6	0.040225	•			CGGGGTG|conservative_inframe_insertion|MODERATE|MLLT1|MLLT1|transcript|NM_005934.4|protein_coding|6/12|c.836_841dupCACCCC|p.Pro279_Pro280dup|1032/4532|841/1680|281/559||
chr19	14208307	TG	T	DEL	1	0.044575	•			T|intron_variant|MODIFIER|PRKACA|PRKACA|transcript|NM_001304349.1|protein_coding|7/9|c.871-13delC||||||,T|intron_variant|MODIFIER|PRKACA|PRKACA|transcript|NM_207518.3|protein_coding|7/9|c.619-13delC||||||,T|intron_variant|MODIFIER|PRKACA|PRKACA|transcript|NM_002730.4|protein_coding|7/9|c.643-13delC||||||
chr19	16212004	C	CT	INS	1	0.0637	•			CT|downstream_gene_variant|MODIFIER|TPM4|TPM4|transcript|NM_001367837.2|protein_coding||c.*5848_*5849insT|||||4451|,CT|intron_variant|MODIFIER|TPM4|TPM4|transcript|NM_001145160.2|protein_coding|8/8|c.773-61dupT||||||INFO_REALIGN_3_PRIME,CT|intron_variant|MODIFIER|TPM4|TPM4|transcript|NM_001367836.1|protein_coding|8/8|c.725-61dupT||||||INFO_REALIGN_3_PRIME,CT|intron_variant|MODIFIER|TPM4|TPM4|tran…
chr19	17947790	CATAA	C	DEL	4	0.0345	•			C|intron_variant|MODIFIER|JAK3|JAK3|transcript|NM_000215.3|protein_coding|13/23|c.1786+144_1786+147delTTAT||||||
chr19	42799299	TC	T	DEL	1	0.0653286	•	•		T|frameshift_variant|HIGH|CIC|CIC|transcript|NM_001304815.1|protein_coding|21/21|c.7517delC|p.Pro2506fs|7585/8227|7517/7554|2506/2517||INFO_REALIGN_3_PRIME,T|frameshift_variant|HIGH|CIC|CIC|transcript|NM_015125.4|protein_coding|20/20|c.4790delC|p.Pro1597fs|4830/5472|4790/4827|1597/1608||INFO_REALIGN_3_PRIME,T|downstream_gene_variant|MODIFIER|PAFAH1B3|PAFAH1B3|transcript|NM_001145939.1|protein_cod…
chr19	45252260	G	GC	INS	1	0.0616833	•			GC|frameshift_variant|HIGH|BCL3|BCL3|transcript|NM_005178.5|protein_coding|1/9|c.220dupC|p.His74fs|304/1877|221/1365|74/454||INFO_REALIGN_3_PRIME
chr19	45296846	A	AC	INS	1	0.02035	•			AC|frameshift_variant|HIGH|CBLC|CBLC|transcript|NM_012116.4|protein_coding|8/11|c.1255dupC|p.Gln419fs|1298/1576|1256/1425|419/474||INFO_REALIGN_3_PRIME,AC|frameshift_variant|HIGH|CBLC|CBLC|transcript|NM_001130852.1|protein_coding|7/10|c.1117dupC|p.Gln373fs|1181/1453|1118/1287|373/428||INFO_REALIGN_3_PRIME
chr19	45854767	CG	C	DEL	1	0.0390143	•			C|3_prime_UTR_variant|MODIFIER|KLC3|KLC3|transcript|NM_177417.3|protein_coding|13/13|c.*153delG|||||153|,C|3_prime_UTR_variant|MODIFIER|ERCC2|ERCC2|transcript|NM_000400.3|protein_coding|23/23|c.*119delC|||||119|
chr19	45864924	C	CG	INS	1	0.0311	•			CG|intron_variant|MODIFIER|ERCC2|ERCC2|transcript|NM_000400.3|protein_coding|11/22|c.1119-25dupC||||||,CG|intron_variant|MODIFIER|ERCC2|ERCC2|transcript|NM_001130867.1|protein_coding|10/11|c.1047-25dupC||||||
chr20	57464277	C	CCGGCG	INS	5	0.391	•			CCGGCG|5_prime_UTR_variant|MODIFIER|GNAS|GNAS|transcript|NM_001309840.2|protein_coding|1/13|c.-163_-159dupGGCGC|||||6416|INFO_REALIGN_3_PRIME,CCGGCG|upstream_gene_variant|MODIFIER|LOC101927932|LOC101927932|transcript|NR_126334.1|pseudogene||n.-417_-413dupCGCCG|||||413|,CCGGCG|upstream_gene_variant|MODIFIER|GNAS|GNAS|transcript|NM_001309842.2|protein_coding||c.-2505_-2504insCGGCG|||||2198|,CCGGCG|…
chr21	36259539	T	TG	INS	1	0.09	•			TG|5_prime_UTR_variant|MODIFIER|RUNX1|RUNX1|transcript|NM_001001890.3|protein_coding|1/6|c.-131dupC|||||131|,TG|5_prime_UTR_variant|MODIFIER|RUNX1|RUNX1|transcript|NM_001122607.2|protein_coding|1/5|c.-131dupC|||||131|,TG|intron_variant|MODIFIER|RUNX1|RUNX1|transcript|NM_001754.4|protein_coding|3/8|c.98-147dupC||||||
chr21	36260802	C	CA	INS	1	0.01651	•			CA|5_prime_UTR_variant|MODIFIER|RUNX1|RUNX1|transcript|NM_001001890.3|protein_coding|1/6|c.-1394dupT|||||1394|,CA|5_prime_UTR_variant|MODIFIER|RUNX1|RUNX1|transcript|NM_001122607.2|protein_coding|1/5|c.-1394dupT|||||1394|,CA|intron_variant|MODIFIER|RUNX1|RUNX1|transcript|NM_001754.4|protein_coding|3/8|c.98-1410dupT||||||
chr21	39752721	GAATAT	G	DEL	5	0.179	•		•	G|3_prime_UTR_variant|MODIFIER|ERG|ERG|transcript|NM_001136154.1|protein_coding|12/12|c.*2599_*2603delATATT|||||2599|,G|3_prime_UTR_variant|MODIFIER|ERG|ERG|transcript|NM_001136155.1|protein_coding|9/9|c.*2599_*2603delATATT|||||2599|,G|3_prime_UTR_variant|MODIFIER|ERG|ERG|transcript|NM_001243429.1|protein_coding|9/9|c.*2599_*2603delATATT|||||2599|,G|3_prime_UTR_variant|MODIFIER|ERG|ERG|transcript…
chr21	42837951	TG	T	DEL	1	0.04	•	•		T|3_prime_UTR_variant|MODIFIER|TMPRSS2|TMPRSS2|transcript|NM_001135099.1|protein_coding|14/14|c.*117delC|||||117|,T|3_prime_UTR_variant|MODIFIER|TMPRSS2|TMPRSS2|transcript|NM_005656.4|protein_coding|14/14|c.*117delC|||||117|
chr22	19189003	A	AC	INS	1	0.942571	•			AC|splice_acceptor_variant&intron_variant|HIGH|CLTCL1|CLTCL1|transcript|NM_007098.4|protein_coding|22/32|c.3602-1dupG||||||,AC|splice_acceptor_variant&intron_variant|HIGH|CLTCL1|CLTCL1|transcript|NM_001835.4|protein_coding|22/31|c.3602-1dupG||||||
chr22	19196673	C	CA	INS	1	0.054925	•			CA|intron_variant|MODIFIER|CLTCL1|CLTCL1|transcript|NM_007098.4|protein_coding|20/32|c.3250-50dupT||||||,CA|intron_variant|MODIFIER|CLTCL1|CLTCL1|transcript|NM_001835.4|protein_coding|20/31|c.3250-50dupT||||||
chr22	23523999	CG	C	DEL	1	0.0397	•			C|frameshift_variant|HIGH|BCR|BCR|transcript|NM_004327.4|protein_coding|1/23|c.857delG|p.Gly286fs|1309/6783|857/3816|286/1271||INFO_REALIGN_3_PRIME,C|frameshift_variant|HIGH|BCR|BCR|transcript|NM_021574.3|protein_coding|1/22|c.857delG|p.Gly286fs|1309/6651|857/3684|286/1227||INFO_REALIGN_3_PRIME
chr22	23631813	G	GC	INS	1	0.2435	•	•		GC|intron_variant|MODIFIER|BCR|BCR|transcript|NM_004327.4|protein_coding|13/22|c.2707+12dupC||||||INFO_REALIGN_3_PRIME,GC|intron_variant|MODIFIER|BCR|BCR|transcript|NM_021574.3|protein_coding|13/21|c.2707+12dupC||||||INFO_REALIGN_3_PRIME
chr22	23653975	T	TCCGG	INS	4	0.151857	•			TCCGG|frameshift_variant|HIGH|BCR|BCR|transcript|NM_004327.4|protein_coding|19/23|c.3275_3278dupCCGG|p.Val1094fs|3731/6783|3279/3816|1093/1271||INFO_REALIGN_3_PRIME,TCCGG|frameshift_variant|HIGH|BCR|BCR|transcript|NM_021574.3|protein_coding|18/22|c.3143_3146dupCCGG|p.Val1050fs|3599/6651|3147/3684|1049/1227||INFO_REALIGN_3_PRIME
chr22	24176480	C	CG	INS	1	0.070325	•			CG|3_prime_UTR_variant|MODIFIER|SMARCB1|SMARCB1|transcript|NM_001362877.2|protein_coding|9/9|c.*116dupG|||||117|INFO_REALIGN_3_PRIME,CG|3_prime_UTR_variant|MODIFIER|SMARCB1|SMARCB1|transcript|NM_001007468.3|protein_coding|9/9|c.*116dupG|||||117|INFO_REALIGN_3_PRIME,CG|3_prime_UTR_variant|MODIFIER|SMARCB1|SMARCB1|transcript|NM_001317946.2|protein_coding|9/9|c.*116dupG|||||117|INFO_REALIGN_3_PRIME,…
chr22	24176677	GCAACAGGTCATGTTCAATTTCTT	G	DEL	23	0.0894	•			G|bidirectional_gene_fusion|HIGH|DERL3&SMARCB1|DERL3&SMARCB1|gene_variant|SMARCB1|||n.24176678_24176700delCAACAGGTCATGTTCAATTTCTT||||||,G|splice_region_variant|LOW|DERL3|DERL3|transcript|NM_001135751.2|protein_coding|7/7|c.*314_*336delAAGAAATTGAACATGACCTGTTG||||||,G|splice_region_variant|LOW|DERL3|DERL3|transcript|NM_001002862.3|protein_coding|7/7|c.*2356_*2378delAAGAAATTGAACATGACCTGTTG||||||,G|s…
chr22	28146768	A	AG	INS	1	0.474	•			AG|3_prime_UTR_variant|MODIFIER|MN1|MN1|transcript|NM_002430.3|protein_coding|2/2|c.*134dupC|||||134|
chr22	28194661	T	TGCG	INS	3	0.010336	•			TGCG|conservative_inframe_insertion|MODERATE|MN1|MN1|transcript|NM_002430.3|protein_coding|1/2|c.1868_1870dupCGC|p.Pro623dup|3083/7814|1870/3963|624/1320||
chr22	28196548	AG	A	DEL	1	0.0609	•			A|5_prime_UTR_variant|MODIFIER|MN1|MN1|transcript|NM_002430.3|protein_coding|1/2|c.-18delC|||||18|
chr22	29687480	G	GC	INS	1	0.040875	•	•		GC|downstream_gene_variant|MODIFIER|EWSR1|EWSR1|transcript|NM_001163287.2|protein_coding||c.*988_*989insC|||||809|,GC|intron_variant|MODIFIER|EWSR1|EWSR1|transcript|NM_013986.4|protein_coding|9/17|c.993-67dupC||||||INFO_REALIGN_3_PRIME,GC|intron_variant|MODIFIER|EWSR1|EWSR1|transcript|NM_001163285.2|protein_coding|8/16|c.975-67dupC||||||INFO_REALIGN_3_PRIME,GC|intron_variant|MODIFIER|EWSR1|EWSR1|…
chr22	36702073	CGAGATGCGGGTCCAGCTT	C	DEL	18	0.0204	•			C|conservative_inframe_deletion|MODERATE|MYH9|MYH9|transcript|NM_002473.5|protein_coding|17/41|c.2044_2061delAAGCTGGACCCGCATCTC|p.Lys682_Leu687del|2341/7554|2044/5883|682/1960||
chr22	36708121	ATCAGCTTTGTCCT	A	DEL	13	0.0114	•			A|frameshift_variant|HIGH|MYH9|MYH9|transcript|NM_002473.5|protein_coding|14/41|c.1688_1700delAGGACAAAGCTGA|p.Lys563fs|1980/7554|1688/5883|563/1960||
chr22	39621704	CCA	C	DEL	2	0.022	•			C|3_prime_UTR_variant|MODIFIER|PDGFB|PDGFB|transcript|NM_002608.4|protein_coding|6/7|c.*22_*23delTG|||||22|,C|3_prime_UTR_variant|MODIFIER|PDGFB|PDGFB|transcript|NM_033016.3|protein_coding|6/7|c.*22_*23delTG|||||22|
chr22	41566524	CA	C	DEL	1	0.0510714	•	•	•	C|frameshift_variant|HIGH|EP300|EP300|transcript|NM_001429.4|protein_coding|27/31|c.4408delA|p.Met1470fs|4821/8779|4408/7245|1470/2414||INFO_REALIGN_3_PRIME,C|frameshift_variant|HIGH|EP300|EP300|transcript|NM_001362843.2|protein_coding|26/30|c.4330delA|p.Met1444fs|4743/8701|4330/7167|1444/2388||INFO_REALIGN_3_PRIME
chr22	41574969	TGTA	T	DEL	3	0.0823	•	•		T|3_prime_UTR_variant|MODIFIER|EP300|EP300|transcript|NM_001429.4|protein_coding|31/31|c.*13_*15delGTA|||||13|INFO_REALIGN_3_PRIME,T|3_prime_UTR_variant|MODIFIER|EP300|EP300|transcript|NM_001362843.2|protein_coding|30/30|c.*13_*15delGTA|||||13|INFO_REALIGN_3_PRIME
chr22	43015854	TG	T	DEL	1	0.0497	•			T|frameshift_variant|HIGH|CYB5R3|CYB5R3|transcript|NM_001171660.1|protein_coding|9/9|c.929delC|p.Pro310fs|1054/3063|929/1005|310/334||,T|frameshift_variant|HIGH|CYB5R3|CYB5R3|transcript|NM_001129819.2|protein_coding|9/9|c.761delC|p.Pro254fs|1158/3167|761/837|254/278||,T|frameshift_variant|HIGH|CYB5R3|CYB5R3|transcript|NM_001171661.1|protein_coding|10/10|c.761delC|p.Pro254fs|974/2983|761/837|254/2…
chrX	15841230	C	CAGCCGG	INS	6	0.1082	•			CAGCCGG|disruptive_inframe_insertion|MODERATE|ZRSR2|ZRSR2|transcript|NM_005089.3|protein_coding|11/11|c.1338_1343dupGAGCCG|p.Arg448_Arg449insSerArg|1389/1511|1344/1449|448/482||INFO_REALIGN_3_PRIME,CAGCCGG|downstream_gene_variant|MODIFIER|AP1S2|AP1S2|transcript|NM_001272071.2|protein_coding||c.*4212_*4217dupCCGGCT|||||2698|,CAGCCGG|downstream_gene_variant|MODIFIER|AP1S2|AP1S2|transcript|NM_003916…
chrX	48887951	T	TC	INS	1	0.00692	•			TC|frameshift_variant|HIGH|TFE3|TFE3|transcript|NM_006521.6|protein_coding|10/10|c.1445dupG|p.Pro483fs|1576/3290|1445/1728|482/575||,TC|frameshift_variant|HIGH|TFE3|TFE3|transcript|NM_001282142.2|protein_coding|10/10|c.1130dupG|p.Pro378fs|1511/3225|1130/1413|377/470||
chrX	53222043	A	AC	INS	1	0.501	•	•		AC|3_prime_UTR_variant|MODIFIER|KDM5C|KDM5C|transcript|NM_004187.4|protein_coding|26/26|c.*105dupG|||||105|,AC|3_prime_UTR_variant|MODIFIER|KDM5C|KDM5C|transcript|NM_001282622.2|protein_coding|26/26|c.*105dupG|||||105|,AC|3_prime_UTR_variant|MODIFIER|KDM5C|KDM5C|transcript|NM_001353978.2|protein_coding|26/26|c.*105dupG|||||105|,AC|downstream_gene_variant|MODIFIER|MIR6895|MIR6895|transcript|NR_106…
chrX	63409000	A	AG	INS	1	0.036	•			AG|3_prime_UTR_variant|MODIFIER|AMER1|AMER1|transcript|NM_152424.4|protein_coding|2/2|c.*758dupC|||||758|
chrX	66766356	T	TGGC	INS	3	0.14265	•		•	TGGC|disruptive_inframe_insertion|MODERATE|AR|AR|transcript|NM_000044.6|protein_coding|1/8|c.1418_1420dupGCG|p.Gly473dup|2547/10667|1421/2763|474/920||INFO_REALIGN_3_PRIME,TGGC|disruptive_inframe_insertion|MODERATE|AR|AR|transcript|NM_001348063.1|protein_coding|1/4|c.1418_1420dupGCG|p.Gly473dup|1945/2612|1421/1947|474/648||INFO_REALIGN_3_PRIME,TGGC|disruptive_inframe_insertion|MODERATE|AR|AR|tran…
chrX	70355092	TTCAAGAAG	T	DEL	8	0.0580429	•	•		T|frameshift_variant|HIGH|MED12|MED12|transcript|NM_005120.3|protein_coding|36/45|c.5015_5022delTCAAGAAG|p.Phe1672fs|5174/6924|5015/6534|1672/2177||
chrX	129146962	CG	C	DEL	1	0.0691833	•	•		C|frameshift_variant|HIGH|BCORL1|BCORL1|transcript|NM_001184772.2|protein_coding|3/13|c.220delG|p.Ala74fs|264/7349|220/5358|74/1785||INFO_REALIGN_3_PRIME,C|frameshift_variant|HIGH|BCORL1|BCORL1|transcript|NM_021946.4|protein_coding|3/12|c.220delG|p.Ala74fs|264/7127|220/5136|74/1711||INFO_REALIGN_3_PRIME
chrX	153577132	C	CCA	INS	2	0.18	•			CCA|3_prime_UTR_variant|MODIFIER|FLNA|FLNA|transcript|NM_001110556.2|protein_coding|48/48|c.*84_*85insTG|||||84|,CCA|3_prime_UTR_variant|MODIFIER|FLNA|FLNA|transcript|NM_001456.3|protein_coding|47/47|c.*84_*85insTG|||||84|
chr4	177605081	CTCA	C	DEL	3	0.983433		•		C|splice_acceptor_variant&splice_donor_variant&intron_variant|HIGH|VEGFC|VEGFC|transcript|NM_005429.5|protein_coding|7/7|c.1255+1_1256-1delTGA||||||
chr5	98192164	AAGG	A	DEL	3	0.2401		•		A|conservative_inframe_deletion|MODERATE|CHD1|CHD1|transcript|NM_001364113.1|protein_coding|37/37|c.5314_5316delCCT|p.Pro1772del|6640/7895|5314/5397|1772/1798||,A|conservative_inframe_deletion|MODERATE|CHD1|CHD1|transcript|NM_001270.2|protein_coding|35/35|c.5050_5052delCCT|p.Pro1684del|5200/6457|5050/5133|1684/1710||,A|non_coding_transcript_exon_variant|MODIFIER|CHD1|CHD1|transcript|NR_157078.1|p…
chr12	18435398	GCCC	G	DEL	3	0.106733		•		G|conservative_inframe_deletion|MODERATE|PIK3C2G|PIK3C2G|transcript|NM_001288772.2|protein_coding|2/33|c.385_387delCCC|p.Pro129del|523/4987|385/4461|129/1486||INFO_REALIGN_3_PRIME,G|conservative_inframe_deletion|MODERATE|PIK3C2G|PIK3C2G|transcript|NM_004570.5|protein_coding|2/32|c.385_387delCCC|p.Pro129del|501/4844|385/4338|129/1445||INFO_REALIGN_3_PRIME,G|5_prime_UTR_variant|MODIFIER|PIK3C2G|PIK…
chr13	21562482	C	CGGGGCG	INS	6	0.4635		•		CGGGGCG|disruptive_inframe_insertion|MODERATE|LATS2|LATS2|transcript|NM_014572.3|protein_coding|4/8|c.1431_1436dupCGCCCC|p.Pro479_Ala480insAlaPro|1881/5545|1436/3267|479/1088||
chr8	32504440	G	GGAGA	INS	4	0.0489			•	GGAGA|5_prime_UTR_variant|MODIFIER|NRG1|NRG1|transcript|NM_013959.3|protein_coding|1/3|c.-793_-790dupAGAG|||||789|INFO_REALIGN_3_PRIME,GGAGA|upstream_gene_variant|MODIFIER|NRG1|NRG1|transcript|NM_001322205.2|protein_coding||c.-797_-796insGAGA|||||167|,GGAGA|upstream_gene_variant|MODIFIER|NRG1|NRG1|transcript|NM_001322207.2|protein_coding||c.-797_-796insGAGA|||||167|,GGAGA|upstream_gene_variant|MO…
